# Supplementary material for: Genetic control of the root system in rice under normal and drought stress conditions by genome-wide association study
Source: PLoS Genet. 2017 Jul 7;13(7):e1006889. doi: 10.1371/journal.pgen.1006889 (PMC5521850; doi:10.1371/journal.pgen.1006889)
Supplement: S1 Table — (XLS) [file pgen.1006889.s014.xls]

## Sheet: S1 Table
S1 Table. Information about 529 accessions utilized in our study
ID	Subpopulation	Name	Original producing area
C001	ind I	Sadu-cho	Philippines
C002	vi	Dom Sufid	Philippines
C003	jap	Gerdeh	Iran
C004	tej	Li-Jiang-Xin-Tuan-Hei-Gu	China
C005	trj	AZUCENA	Philippines
C006	ind	Shan-Huang Zhan-2	China
C007	ind	Swarna	India
C008	ind II	MOROBEREKAN	Guinea
C009	ind	CYPRESS	United States
C010	trj	IR64	Philippines
C011	ind II	Tainong67	Taiwan
C012	tej	N 22	Philippines
C013	aus	M202	Philippines
C014	jap	Dular	India
C015	aus	Laoguangtou83	Heilongjiang
C016	tej	Baimaodao	Heilongjiang
C017	tej	AnnongwanjingB	Anhui
C018	tej	Ajiaonante	Zhejiang
C019	ind I	Guangluai4hao	Guangdong
C020	ind I	xiangaizao10	Hunan
C021	ind I	Jing7623	Unknown
C022	ind I	JinnanteB	Hunan
C023	tej	Funingzipi	Hebei
C024	ind I	zhenshan97B	Jiangxi
C025	ind II	Qingsiai16B	Guangdong
C026	tej	Weiguo	Liaoning
C027	ind	Dianrui409B	Yunnan
C028	tej	Liaojing287	Liaoning
C029	jap	Huhui628	Unknown
C030	ind	88B	Jiangsu
C031	ind	Xianghui91269	Hunan
C032	tej	Longhuamaohu	Hebei
C033	ind I	Lucaihao	Fujian
C034	tej	Zhonglouyihao1	Shanxi
C035	tej	Yelicanghua	Hebei
C036	ind I	Shufeng101	Sichuan
C037	ind I	Chengduai3hao	Sichuan
C038	ind	Sankecui	Hunan
C039	ind I	Gongju73	Yunnan
C040	ind I	Jiabala	Tibet
C041	ind I	Taishannuo	Guangdong
C042	ind	Guichao2hao	Guangdong
C043	ind	Huke3hao	Shanghai
C044	ind II	Teqingxuanhui	Unknown
C045	ind II	Huangsiguizhan	Guangdong
C046	ind	Xiangwanxian3hao	Hunan
C047	ind I	Taizhong65hao	Taiwan
C048	tej	Zaoshunonghu6	Hunan
C049	ind II	Jinyou1hao	Fujian
C050	ind II	Chengnongshuijing	Sichuan
C051	admix	PeiC122	Unknown
C052	tej	Guihuahuang	Jiangsu
C053	ind	Momi	Guangxi
C054	tej	Xiushui115	Zhejiang
C055	ind I	Sanbaili	Hunan
C056	tej	Jindao1hao	Shanxi
C057	jap	Dandongludao	Liaoning
C058	ind I	Liusha1hao	Guangxi
C059	ind I	Bawangbian1	Hubei
C060	ind I	Dongtingwanxian	Hunan
C061	ind II	Yangdao2hao	Jiangsu
C062	ind I	Zhengdao5hao	Henan
C063	tej	Jing87-304	Hunan
C064	tej	Sugeng2hao	Jiangsu
C065	ind	Hongwan1hao	Fujian
C066	ind I	Liushizao	Sichuan
C067	tej	Muxiqiu	Jiangsu
C068	ind II	Taizhongxianxuan2	Taiwan
C069	ind II	Dangyu5hao	Anhui
C070	tej	Youmangzaojing	Jiangsu
C071	tej	Laohuzhong	Shanghai
C072	ind I	Nantehao	Jiangxi
C073	ind I	Esiniu	Guangdong
C074	tej	cunsanli	Jiangsu
C075	tej	Huangkezaonian	Jiangsu
C076	ind I	Nantiangangjiu	Sichuan
C077	ind I	Benbanggu	Yunnan
C078	ind I	Qitoubaigu	Yunnan
C079	tej	Muguanuo	Hunan
C080	ind I	Hanmadao	Henan
C081	ind I	Heidu4	Guangdong
C082	tej	Gaoyangdiandao	Hebei
C083	tej	chikenuo	Fujian
C084	jap	Haobuka	Yunnan
C085	jap	Shanjiugu	Sichuan
C086	aus	Fanhaopi	Yunnan
C087	tej	Lixinjing	Sichuan
C088	ind I	Baigedao	Jiangsu
C089	tej	Tieganwu	Zhejiang
C090	ind II	Sanlicun	Shanxi
C091	ind I	Meihuanuo	Sichuan
C092	ind I	Lamujia	Yunnan
C093	tej	Magunuo	Guizhou
C094	ind	Menjiagao1	Hainan
C095	ind I	Xiaohonggu	Yunnan
C096	ind	Jinxibai	Jiangxi
C097	ind	Jinbaoyin	Fujian
C098	ind	Hongainuo	Guangxi
C099	ind	Aizaizhan	Guangxi
C100	ind	Dongtingwanxian	Hubei
C101	tej	Babaili	Yunnan
C102	ind	Qiyuexian	Guangxi
C103	tej	Yuyannuo	Yunnan
C104	ind I	Mamagu	Sichuan
C105	ind	Qingke	Yunnan
C106	tej	Hongkezhenuo	Guizhou
C107	ind	Mowanggunei	Yunnan
C108	ind I	Honggu	Sichuan
C109	ind I	Zimi	Yunnan
C110	ind I	Xianggu	Yunnan
C111	tej	Ximaxian	Yunnan
C112	ind I	Jinnante43B	Hunan
C113	ind	Xiangzaoxian7hao	Hunan
C114	ind	80B	Hunan
C115	ind II	Baoxie123B	Hunan
C116	tej	LimingB	Liaoning
C117	ind	Jiangnongzao1hao	Jiangxi
C118	ind II	Gu154	Unknown
C119	tej	Ninghui21	Unknown
C120	tej	Shuiyuan300li	Tianjin
C121	ind	XiangaiB	Jiangxi
C122	ind I	Aituogu151	Sichuan
C123	trj	Taidongludao	Taiwan
C124	ind	menjiading2	Hainan
C125	ind I	Jiefangxian	Jiangxi
C127	ind I	Baikehualuo	Guangdong
C128	ind I	Liuyezhan	Hubei
C129	ind	Aihechi	Jiangxi
C130	tej	Xiangnuo	Guizhou
C131	ind I	Xuanenchangtan	Hubei
C132	ind	Jinzhinuo	Yunnan
C133	tej	Laohongdao	Shanxi
C134	tej	Wuzidui	Yunnan
C135	ind I	Xibaizhan	Sichuan
C136	ind I	Zegu	Guizhou
C137	tej	Cungunuo	Guizhou
C138	tej	Lengshuigu	Yunnan
C139	ind I	Banjiemang	Yunnan
C140	ind I	Wuzuhonggu	Yunnan
C141	ind I	Nanganggu	Yunnan
C142	ind	Mowanggunei	Yunnan
C143	ind I	Qitougu	Yunnan
C144	tej	Huangpinuo	Yunnan
C145	ind I	ZS97	Zhejiang
C146	tej	Nipponbare	Japan
C147	ind II	MH63	Unknown
C148	ind II	9311	Hunan
C149	tej	Zhonghua11	Beijing
C150	tej	Balila	Italy
C151	ind I	Nanjing11	Jiangsu
C152	tej	02428	Jiangsu
C153	trj	IRAT109	Unknown
C154	tej	Heigeng2hao	Heilongjiang
C155	ind I	Erjiunan1hao	Zhejiang
C156	ind I	ChaoyangyihaoB	Hunan
C157	ind I	L301B	Hunan
C158	ind I	Guangluai15	Guangxi
C159	ind I	ZhuzhenB	Hunan
C160	ind	Baoxie-7B	Hunan
C161	ind I	Gzhenshan97B	Sichuan
C162	ind	Nanxiongzaoyou	Guangdong
C163	ind II	Zaoshuxianghei	Guangxi
C164	ind II	IR661-1	Unknown
C165	ind I	Nanjing11	Jiangsu
C166	ind	Gui630	Unknown
C167	ind	76--1	Unknown
C168	ind	Xugunuo	Hunan
C169	ind	Taizhongzailai1	Taiwan
C170	ind I	Xiangwanxian1hao	Hunan
C171	tej	Xingguo	Jilin
C172	tej	Zhonghua8hao	Beijing
C173	ind I	Aimakang	Sichuan
C174	ind II	JWR221	Unknown
C175	ind	Zhengxian232	Jiangsu
C176	ind	Chenwan3hao	Hunan
C177	tej	Maguzi	Shanxi
C178	ind I	Aimi	Jiangxi
C179	jap	Haobayong1	Yunnan
C180	ind I	Wanlixian	Hunan
C181	tej	Feidongtangdao	Anhui
C182	ind I	Hengxianliangchun	Guangxi
C183	ind I	Leihuozhan	Anhui
C184	ind I	Baikezaohe	Hunan
C185	jap	Haomake(K)	Yunnan
C186	trj	San**qishi	Yunnan
C187	tej	Niankenuo	Guizhou
C188	tej	Yangkenuo	Guizhou
C189	tej	Putaohuang	Tianjin
C190	ind I	Xiangdao	Henan
C191	ind I	Younian	Guizhou
C192	ind	Wukezhan	Fujian
C193	ind I	Zhongnong4hao	Sichuan
C194	ind	Minbeiwanxian	Fujian
C195	tej	Hongmisandan	Jiangxi
C196	tej	Yuyannuo	Yunnan
C197	ind I	Maweinian	Guizhou
C198	ind I	Zinuo	Yunnan
C199	ind I	Beizinuo	Yunnan
C200	ind I	Biwusheng	Yunnan
C201	ind	Yizhixiang	Fujian
C202	ind I	Xiaobaimi	Guizhou
C203	ind I	Zaoxian240	Anhui
W001	ind I	Mayang Khang	Indonesia
W002	trj	E B Gopher	United States
W003	trj	C 5560	Thailand
W004	trj	Quinimpol	Philippines
W005	trj	TAICHU MOCHI 59	Taiwan
W006	trj	WC 2811	Micronesia
W007	trj	Criollo Chivacoa 2	Venezuela
W008	trj	Secano do Brazil	El Salvador
W009	ind	BERLIN	Costa Rica
W010	jap	Sel. No. 388	Uruguay
W011	tej	SHIMIZU MOCHI	Japan
W012	tej	KRASNODARSKIJ 424	Russian Federation
W013	tej	Pergonil 15	Portugal
W014	vi	Red Khosha Cerma	Afghanistan
W015	aus	Safut Khosha	Afghanistan
W016	tej	NORIN 11	Japan
W017	trj	R 75	Senegal
W018	tej	UZ ROSZ M38	Uzbekistan
W019	jap	H57-3-1	Argentina
W020	aus	IARI 6626	India
W021	jap	Khao Luang	Laos
W022	trj	C 8429	Papua New Guinea
W023	ind	Warrangal Culture 1252	India
W024	trj	Padi Pohon Batu	Malaysia
W025	aus	NC 1/536	Pakistan
W026	ind I	Won Son Zo No. 11	Korea
W027	tej	Chacareiro Uruguay	Uruguay
W028	aus	Doble Carolina	Uruguay
W029	ind I	Ai Chueh Ta Pai Ku	Taiwan
W030	ind	Thang 10	Vietnam
W031	ind I	Sipirasikkam	Indonesia
W032	ind I	TJ	Guyana
W033	ind I	PD 46	Sri Lanka
W034	aus	PATNAI 6	Myanmar
W035	ind	K8C-263-3	Suriname
W036	ind I	Chun 118-33	China
W037	admix	Manga Kely 694	Madagascar
W038	tej	BLUE STICK	Fiji
W039	ind I	Nam Dawk Mai	Thailand
W040	ind II	INIAP 7	Ecuador
W041	trj	Onu B	Zaire
W042	admix	Red	Pakistan
W043	ind II	Dichroa Alef Uslkij	Kazakhstan
W044	ind II	BKN 6987-68-14	Thailand
W045	tej	KUBANETS 508	Russian Federation
W046	ind II	IR 9660-48-1-1-2	Philippines
W047	jap	Jumli dhan	Nepal
W048	aus	N-2703	Nepal
W049	aus	PHUDUGEY	Bhutan
W050	vi	Ak Tokhum	Azerbaijan
W051	ind II	RP2151-173-1-8	India
W052	tej	HB-6-2	Hungary
W053	trj	GPNO 1106	Guatemala
W054	ind	Toga	India
W055	admix	Ragasu	Taiwan
W056	tej	Tamanishiki	Japan
W057	trj	Grassy	Haiti
W058	ind I	Kao Chio Lin Chou	Taiwan
W059	tej	Niwahutaw Mochi	Japan
W060	tej	Somewake	Japan
W061	jap	Ardito	Italy
W062	trj	NANTON NO. 131	Taiwan
W063	jap	Vary Tarva Osla	Portugal
W064	tej	CSORNUJ	Hungary
W065	trj	R 67	Senegal
W066	ind II	IR 238	Philippines
W067	trj	Mitak	Indonesia
W068	tej	Gazan	Afghanistan
W069	aus	99216	India
W070	ind	Shui Ya Jien	Hong Kong
W071	ind	AKP 4	India
W072	aus	SORNAVARI	Mali
W073	ind II	IR 2061-214-2-3	Philippines
W074	ind	TAINUNG 45	Taiwan
W075	ind	Sapundali Local	India
W076	aus	Tauli	Nepal
W077	vi	79	Guyana
W078	ind II	B805D-MR-16-8-3	Indonesia
W079	admix	A 152	Bangladesh
W080	ind I	UZ ROS 59	Uzbekistan
W081	vi	Gasym Hany	Azerbaijan
W082	tej	Celiaj	Azerbaijan
W083	ind II	CNTLR80076-44-1-1-1	Thailand
W084	ind II	IR 58614-B-B-8-2	Philippines
W085	ind	KECHENGNUO NO. 4	China
W086	ind II	4484	China
W087	ind I	YOU-I B	China
W088	tej	CHUNJIANGZAO NO. 1	China
W089	ind	Egyptian Wild Type	Turkey
W090	aus	C.B. II	Japan
W091	aus	Gallawa	Sri Lanka
W092	aus	Karayal	Sri Lanka
W093	ind	Srav Prapay	Cambodia
W094	aus	Nang Bang Bentre	Vietnam
W095	aus	DJ 24	Bangladesh
W096	aus	DJ 102	Bangladesh
W097	admix	Santhi 990	Pakistan
W098	aus	UZ ROS 7-13	Uzbekistan
W099	aus	SL 22-620	Sierra Leone
W100	aus	Spin Mere	Afghanistan
W101	ind	AMANE	Sri Lanka
W102	trj	Padi Tarab Arab	Malaysia
W103	aus	P 35	India
W104	aus	CAROLINO 164	Chad
W105	aus	HKG 98	Mali
W106	aus	Daudzai Field Mix	Pakistan
W107	admix	JP 5	Pakistan
W108	aus	Hi Muke	Kazakhstan
W109	tej	WIR 911	Russian Federation
W110	trj	Lua Chua Chan	Vietnam
W111	ind	Sereno	Jamaica
W112	ind	ARC 10633	India
W113	trj	Simpor	Brunei
W114	ind	Heo Trang	Vietnam
W115	aus	THAVALU	Sri Lanka
W116	trj	WC 10253	Unknown
W117	tej	KRASNODARSKIJ 3352	Russian Federation
W118	trj	EMBRAPA 1200	Brazil
W119	trj	WAB462-10-3-1	Cote D'Ivoire
W120	tej	Bombilla	Spain
W121	aus	TCHAMPA	Iran
W122	jap	BHIM DHAN	Nepal
W123	trj	WC 3532	Peru
W124	ind I	Kin Shan Zim	China
W125	admix	Yong Chal Byo	Korea, South
W126	ind I	Pan Ju	China
W127	jap	Buphopa	Myanmar
W128	admix	TAINO 38	Taiwan
W129	vi	2	Afghanistan
W130	tej	LUSITANO	Portugal
W131	aus	IARI 6621	India
W132	ind I	Hsin Hsing Pai Ku	Taiwan
W133	ind	TD 70	Thailand
W134	aus	Dara	Indonesia
W135	admix	Shimla Early	Iraq
W136	vi	LA PLATA GENA F.A.	Argentina
W137	ind	CM1, HAIPONG	Vietnam
W138	ind I	4595	China
W139	tej	A 5	Japan
W140	aus	Ittikulama	Sri Lanka
W141	aus	DNJ 179	Bangladesh
W142	aus	DNJ 121	Bangladesh
W143	jap	Jyanak	Bhutan
W144	ind I	Ao Chiu 2 Hao	China
W145	ind	GUYANE 1	Chad
W146	ind I	10340	Italy
W147	ind	BR11	Bangladesh
W148	ind	BR24	India
W149	ind II	93072	China
W150	ind II	108S	Unknown
W151	ind II	C418	China
W152	ind II	CDR22	China
W153	ind II	Chenghui448	Sichuan
W154	ind II	Fengaizhan	Guangdong
W155	ind	Gang46B	China
W156	ind	Gumei2hao	Sichuan
W157	ind	Huajingxian74	Guangdong
W158	admix	M3122	China
W159	ind II	R644	China
W160	tej	Shennong265	Unknown
W161	ind II	Y134	China
W162	tej	Yuanjing7	China
W163	ind	Yuexiangzhan	Guangdong
W164	ind	Zaoxian14	Unknown
W165	ind	Zhong413	Zhejiang
W166	ind	Zhongyouzao81	Zhejiang
W167	ind	Zihui100	Anhui
W168	ind II	Bg90-2	Brazil
W169	ind II	IR72	Unknown
W170	ind II	PR106	Pakistan
W171	ind II	TKM9	Philippines
W172	ind II	Amo13 (Sana)	Unknown
W173	trj	Khazar	Iran
W174	ind II	Gayabyeo	Korea
W175	admix	Iksan438	Korea
W176	ind II	Milyang23	Korea
W177	ind II	MR185	Malaysia
W178	ind II	Manawthukha	Philippines
W179	ind II	Shwe Thwe Yin Hyv	Myanmar
W180	ind II	Bg300	Sri Lanka
W181	ind II	Bg94-1	Sri Lanka
W182	ind II	CR203	Viet Nam
W183	ind II	OM997	VietNam
W184	ind II	PSB RC 28	Philippines
W185	ind II	PSB RC 66	Philippines
W186	ind	TEQING	Philippines
W187	ind	IR68552-55-3-2	Philippines
W188	ind II	IR66897B	Unknown
W189	ind II	IR58025B	Unknown
W191	admix	Pusa (Basmatil)	China
W192	admix	ASD16	India
W193	tej	Dianjing	Unknown
W194	ind II	F6	Japan
W195	ind II	452	Unknown
W197	ind II	Ai-Zi-DAO	China
W198	ind I	Babaomi	China
W199	ind	Diantun502	Yunnan
W200	ind II	Heiheaihui	Unknown
W201	ind II	Jiangxisimiao	Jiangxi
W202	ind II	Laohudao	Zhejiang
W203	ind	Linjintangdao	Unknown
W204	ind I	Mengguandamagu	Unknown
W205	ind I	Pengshantieganzhan	Unknown
W206	ind	Wumanggaonuo	Unknown
W207	tej	Yunguang8hao	Yunnan
W208	tej	Zhongchao123	Unknown
W209	tej	Gizal159	Unknown
W210	ind I	Khao Daeng	Philippines
W211	ind II	Basmati370	Philippines
W212	ind	Bhavani	India
W213	ind II	IR50	India
W214	aus	Jhona349	Pakistan
W215	aus	Karnal Local	India
W216	ind II	Type3	India
W217	ind II	IRAT352	Indonesia
W218	ind II	TB154E-TB-2	Unknown
W219	vi	Domsiah	Netherlands
W220	vi	Tarommolai1	Unknown
W221	ind II	MR77 (seberang)	Philippines
W222	ind II	ir6	Pakistan
W223	ind II	At354	Sri Lanka
W224	ind II	BG304	Sri Lanka
W225	trj	Lemont	Philippines
W226	jap	M401	Philippines
W227	ind II	OM1706	Viet Nam
W228	ind II	OM1723	Viet Nam
W229	ind II	X21	Viet Nam
W230	ind II	X22	Viet Nam
W231	ind II	X23	Viet Nam
W233	ind	C70	Viet Nam
W234	ind	Q5	Viet Nam
W235	ind I	Suiyangnian	Unknown
W236	ind II	Pokhreli	Philippines
W237	ind II	Govnd	Unknown
W238	ind II	UPR191-66	India
W239	ind II	ASD18	India
W240	ind	TGMS29	India
W241	ind II	Phalguna	India
W242	ind II	Ajaya	India
W243	ind II	Dodda	Unknown
W244	ind II	Palung 2	Philippines
W245	ind II	TKM6	India
W246	ind	RUSTYLATE/中413	Unknown
W247	ind I	Yenfangghu	Unknown
W248	ind I	Heimichut	Unknown
W249	tej	Teksichut	Philippines
W250	tej	Eiko	Japan
W251	trj	RUBIO	Philippines
W252	vi	SADRI RICE 1	Iran
W253	trj	Sereendan Kuning	Malaysia
W254	trj	SAI-BUI-BAO	Viet Nam
W255	vi	ZIRI	India
W256	vi	Dacca6	United States
W257	trj	Latisai1	Unknown
W258	vi	Amareles	Portugal
W259	ind II	Up15	Japan
W260	trj	Uz-Rosz 275	Philippines
W261	admix	Ginga	Japan
W262	ind I	Bintapan	Philippines
W263	ind II	SADAJIRA-19-303	Unknown
W264	ind	CHOROFA	Philippines
W265	ind II	La110	United States
W266	ind II	Yunjiang35	Unknown
W267	ind	Yunhui72	China
W268	ind	Wudadaozhong	Korea
W269	ind	IR65600-27-1-2-2	Philippines
W270	ind	Yetuozai	Unknown
W271	ind	P59279	Unknown
W272	ind	Tsao wan ching	China
W273	trj	Anambae ndanggalasi	Indonesia
W274	ind I	Er chiu ching	China
W275	trj	Heen goda wee	Sri Lanka
W276	ind	Pathma wee	Sri Lanka
W277	aus	Lakkhi kajal	Bangladesh
W278	aus	Moisdol	Bangladesh
W279	aus	Jabor sail	Bangladesh
W280	aus	Sada solay	Pakistan
W281	tej	Sholay	Pakistan
W282	ind	Ma ba you zhan	China
W283	tej	Daegujo	Korea
W284	trj	Paikasa	Malaysia
W285	trj	Uwi	Indonesia
W286	aus	Garia	Bangladesh
W287	aus	AUS 449	Bangladesh
W288	trj	Dourado Precoce	Brazil
W289	ind II	IR 661-1-140-3-117	Philippines
W290	tej	Aichi Asahi	Japan
W291	ind II	IR 2071-625-1-252	Philippines
W292	aus	Khoia boro	Bangladesh
W293	ind II	IR 8	Philippines
W294	admix	LABELLE	United States
W295	ind II	LEBONNET	United States
W296	aus	AUS 371	Bangladesh
W297	aus	AUS 373	Bangladesh
W298	ind II	IR 36	Philippines
W299	ind	JAYA	India
W300	trj	NEW BONNET	United States
W301	ind II	IR 64	Philippines
W302	trj	KUNTLAN	Indonesia
W303	trj	British Honduras Creole	Belize
W304	admix	CPSLO 17	United States
W305	tej	AKITAKOMACHI	Japan
W306	vi	BASMATI 385	Pakistan
W307	ind II	AGNO (PSBRC28)	Philippines
W308	ind II	PSBRC82	Philippines
W309	ind II	NSICRC122	Philippines
W310	ind II	BRRI DHAN 29	Bangladesh
W311	ind II	PR 116	Punjab
W312	ind II	CIGEULIS	Indonesia
W313	ind II	OM 2517	Viet Nam
W314	ind II	BRRI DHAN 28	Bangladesh
W315	ind II	CIBOGO	Indonesia
W316	ind II	NEDA	Iran
W317	ind II	CIHERANG	Indonesia
W318	ind I	Qiuqianbai	Anhui
W319	tej	Guangkexiangnuo	Guangxi
W320	ind	Wenxiangnuo	Yunnan
W321	ind	Laozaogu	Yunnan
W322	ind	Lengshuinuo	Yunnan
W323	jap	Feienuo2	Guizhou
W324	jap	Zimangfeie	Guizhou
W325	tej	Guantuibaihe	Guizhou
W326	jap	Haolvguangnian	Guizhou
W327	tej	JinghuB	Anhui
W328	admix	Sibeitichao6	Beijing
W329	trj	GPNO 5055	United States
W330	aus	ASWINA 330	Bangladesh
