# Supplementary material for: Genetic control of the root system in rice under normal and drought stress conditions by genome-wide association study
Source: PLoS Genet. 2017 Jul 7;13(7):e1006889. doi: 10.1371/journal.pgen.1006889 (PMC5521850; doi:10.1371/journal.pgen.1006889)
Supplement: S2 Table — (XLS) [file pgen.1006889.s015.xls]

## Sheet: S2 Table
S2 Table. List of 413 suggestive associations in our study
Trait	Chr	SNP	P value	Region begin	Region end
MRLD	1	0140415038	3.55e-07	40330690	40509801
DLRD	1	0130233950	4.32e-07	30134718	30324041
MRLR	1	0123206395	1.59e-07	23112601	23301914
MRLR	1	0103402655	3.32e-07	3305319	3495598
MRLR	1	0132332797	7.85e-07	32239093	32426465
RVSN	1	0121917197	4.62e-07	21820536	22004322
RVDN	1	0128709174	2.71e-10	28618439	28807712
RVDN	1	0123703957	1.14e-08	23606304	23800942
RVDN	1	0109413640	2.88e-08	9317824	9509090
RVDN	1	0128157704	6.35e-08	28059366	28250472
RVDN	1	0131797069	2.6e-07	31698406	31891571
RVDN	1	0107934211	3.15e-07	7836298	8030842
RVDN	1	0107832347	6.41e-07	7738074	7928764
RVTN	1	0122393980	1.34e-07	22294688	22492482
RVTN	1	0123698267	6.91e-07	23600809	23795928
RVTN	1	0128206310	7.9e-07	28108614	28303795
RVTN	1	0121917197	1.09e-06	21820536	22004322
DVRN	1	0123703957	3.16e-08	23606304	23800942
DVRN	1	0124677879	6.19e-07	24578577	24767213
RVDD	1	0120603280	3.07e-09	20517636	20702031
RVDD	1	0109592307	4.13e-07	9493785	9691156
DVRD	1	0128064550	7.91e-07	27977088	28142316
RWSN	1	0121917197	3.87e-07	21820536	22004322
RWSN	1	0123698267	4.62e-07	23600809	23795928
RWDN	1	0107936332	3.5e-12	7843348	8030842
RWDN	1	0135949499	2.14e-10	35860104	36045559
RWDN	1	0138015027	3.61e-10	37926362	38106772
RWDN	1	0142274161	6.81e-10	42176788	42371952
RWDN	1	0128896658	9.19e-09	28797829	28992240
RWDN	1	0141555643	1.3e-08	41456227	41641922
RWDN	1	0110487819	2.38e-08	10388361	10579404
RWDN	1	0119971316	5.85e-08	19873775	20065485
RWDN	1	0141834459	3.51e-07	41740117	41930559
RWDN	1	0105342725	3.65e-07	5245503	5441651
RWDN	1	0126936262	5.21e-07	26844945	27034721
RWDN	1	0116917835	7.6e-07	16832266	17015278
RWDN	1	0101294894	9.23e-07	1197687	1393476
RWTN	1	0123698267	3.29e-08	23600809	23795928
RWTN	1	0114542161	4.44e-07	14445884	14626911
RWTN	1	0113656480	1.02e-06	13559806	13747611
DWRN	1	0123430101	1.06e-06	23331962	23522512
RWSD	1	0128815868	4.75e-07	28717111	28914857
RWDD	1	0128815868	1.75e-08	28717111	28914857
RWDD	1	0137689104	2.56e-08	37594028	37784369
RWDD	1	0122458322	1.12e-07	22359851	22553486
RWDD	1	0109592307	5.62e-07	9493785	9691156
RWDD	1	0104801659	1.06e-06	4712523	4895876
RWDD	1	0132394291	1.13e-06	32297811	32488927
RWDD	1	0124723956	1.19e-06	24628226	24817441
RWTD	1	0128815868	1.18e-08	28717111	28914857
RWTD	1	0122448762	4.68e-07	22350055	22544416
DWRD	1	0126645853	7.43e-07	26551271	26734472
MRLD	2	0225407440	5.83e-08	25311328	25503056
DLRD	2	0225407440	2.37e-08	25311328	25503056
MRLR	2	0234659436	1.18e-07	34565267	34753269
MRLR	2	0204871223	7.52e-07	4774333	4965467
RVDN	2	0217767458	1.19e-07	17668816	17865321
RVDN	2	0209261836	2.82e-07	9163263	9355223
RVDN	2	0203407582	2.88e-07	3311243	3500147
RVTN	2	0230110608	1.72e-07	30020386	30202437
RVTN	2	0205710011	2.27e-07	5611553	5806954
RVTN	2	0205768779	4.26e-07	5670091	5865569
RVDD	2	0213527661	5.23e-07	13431683	13607504
RVTD	2	0211289305	4.61e-07	11199422	11386500
RWSN	2	0206278299	2.62e-08	6183112	6377029
RWSN	2	0224788036	7.27e-08	24688772	24874065
RWDN	2	0214308168	1.97e-10	14208514	14400583
RWDN	2	0232400460	2.64e-09	32304930	32493246
RWDN	2	0220943601	3.34e-09	20843795	21036869
RWDN	2	0204344877	1.2e-08	4245116	4438113
RWDN	2	0233860884	1.84e-08	33763429	33958169
RWDN	2	0207757485	2.57e-08	7658701	7854421
RWDN	2	0221071869	1.15e-07	20975490	21168014
RWDN	2	0227157986	5.83e-07	27067351	27257726
RWTN	2	0229567648	2.1e-07	29469057	29663793
RWTN	2	0226335526	6.12e-07	26237795	26429759
RWTN	2	0206358884	1.14e-06	6259006	6458106
RWSD	2	0207602415	9.26e-07	7513963	7700292
RWDD	2	0203288788	9.13e-09	3191312	3387275
RWDD	2	0213889599	5.73e-08	13790991	13989456
RWDD	2	0228673267	4.88e-07	28575677	28768371
RWDD	2	0234498606	9.65e-07	34402220	34596907
RWTD	2	0207602415	5.19e-08	7513963	7700292
RWTD	2	0219681113	4.55e-07	19585400	19779782
RWTD	2	0213745436	5.1e-07	13706103	13842236
MRLR	3	0321277300	1.36e-07	21177965	21375896
MRLR	3	0303811002	1.37e-07	3712487	3909903
RVDN	3	0319512648	3.29e-12	19418790	19611919
RVDN	3	0310215730	1.27e-10	10118809	10312338
RVDN	3	0325417554	4.36e-09	25324602	25515361
RVDN	3	0332251195	2.45e-07	32152989	32350743
RVDN	3	0323895279	4.56e-07	23795332	23979955
RVTN	3	0309808830	8.31e-07	9711160	9905944
DVRN	3	0319795470	3.56e-08	19706928	19893901
RVDD	3	0333744116	9.08e-07	33652437	33842717
DVRD	3	0335660629	2.17e-07	35564558	35750924
RWDN	3	0322897548	1.07e-15	22799628	22994959
RWDN	3	0333029383	1.31e-11	32931010	33111188
RWDN	3	0325414258	6.21e-11	25324602	25508064
RWDN	3	0330348522	3.7e-10	30251880	30445743
RWDN	3	0306356367	1.87e-09	6257333	6456075
RWDN	3	0312588465	1.43e-08	12491650	12687203
RWDN	3	0313853463	8.86e-08	13762126	13949454
RWDN	3	0305408824	1.22e-07	5309119	5496218
RWDN	3	0303503803	2.06e-07	3404787	3601723
DWRN	3	0318328035	4.93e-08	18237038	18426944
DWRN	3	0316724584	7.21e-07	16627191	16816844
RWSD	3	0312470658	4.89e-08	12370856	12569762
RWSD	3	0335756293	3.56e-07	35662524	35853418
RWDD	3	0333744150	4.78e-09	33652437	33842717
RWDD	3	0321984445	4.75e-07	21884505	22075467
RWDD	3	0316569183	4.82e-07	16470669	16661529
RWDD	3	0307035997	5.69e-07	6939503	7135036
RWDD	3	0307131375	1.02e-06	7033397	7230747
RWDD	3	0314085414	1.2e-06	13985459	14179731
RWTD	3	0312470658	1.84e-08	12370856	12569762
MRLN	4	0405932502	1.48e-07	5841717	6026847
MRLR	4	0402281482	9.03e-09	2186395	2379760
MRLR	4	0402398397	2.41e-07	2310794	2491238
MRLR	4	0401447871	4.26e-07	1354213	1547734
MRLR	4	0420384350	5.5e-07	20285965	20480838
RVSN	4	0404954443	5.37e-07	4854838	5038442
RVSN	4	0434414535	5.78e-07	34316502	34512091
RVDN	4	0400985738	3.89e-12	887474	1083527
RVDN	4	0402756603	7.15e-09	69950742	2849646
RVDN	4	0416797754	6.04e-08	16703911	16889208
RVDN	4	0433312984	1.65e-07	33214453	33410983
RVDN	4	0403950615	4.41e-07	3856763	4044619
RVDN	4	0408369723	5.49e-07	8270001	8466254
RVDN	4	0410028845	5.56e-07	9930237	10128463
RVTN	4	0400985738	8.46e-09	887474	1083527
RVTN	4	0408047966	1.99e-07	7954626	8143250
DVRN	4	0422302879	8.87e-10	22204186	22388483
DVRN	4	0433312984	3.66e-07	33214453	33410983
DVRN	4	0432904000	8.51e-07	32809185	33001777
RVDD	4	0428098455	5.52e-07	28006976	28191611
RVDD	4	0404081689	8.07e-07	3988789	4174438
RVDD	4	0433240429	1.19e-06	33144681	33337526
RVDD	4	0410292596	1.2e-06	10195334	10391984
RVTD	4	0400987884	1.09e-06	892646	1086341
RWSN	4	0433137256	6.4e-09	33040706	33236093
RWSN	4	0418620335	2.09e-08	18523914	18717845
RWDN	4	0420448958	7.37e-10	20354109	20545322
RWDN	4	0411251031	1.14e-09	11154478	11348463
RWDN	4	0400233370	1.04e-08	136276	328266
RWDN	4	0431413336	1.26e-08	31317839	31511540
RWDN	4	0408203107	2.29e-08	8105513	8291167
RWDN	4	0428634323	6.55e-08	28536142	28726790
RWDN	4	0433016294	1.67e-07	32916392	33104627
RWDN	4	0432198550	8.5e-07	32101553	32296669
RWTN	4	0433135844	1.58e-08	33040706	33231012
RWTN	4	0408047966	2.54e-07	7954626	8143250
RWTN	4	0418620335	3.7e-07	18523914	18717845
RWSD	4	0400987884	6.52e-08	892646	1086341
RWDD	4	0417024528	9.23e-09	16925765	17122107
RWDD	4	0400987884	1.11e-08	892646	1086341
RWDD	4	0435178980	8.05e-08	35079604	35277977
RWDD	4	0404081689	1.13e-07	3988789	4174438
RWDD	4	0430271129	3.77e-07	30176755	30367011
RWTD	4	0400987884	2.01e-08	892646	1086341
RWTD	4	0435181653	9.08e-08	35081978	35277977
RWTD	4	0429968272	2.35e-07	29872770	30061725
MRLR	5	0528513007	5.62e-07	28415652	28612227
RVDN	5	0500849951	3.88e-10	750884	946992
RVDN	5	0526867601	5.38e-09	26771772	26964471
RVDN	5	0514277575	5.61e-08	14187577	14376076
RVDN	5	0506164829	3.03e-07	6086032	6257861
RVDN	5	0519886112	3.71e-07	19801514	19981422
RVDD	5	0512177800	1.65e-09	12084718	12276091
RVDD	5	0506084458	3.42e-09	5984666	6182514
RVDD	5	0529357590	4.04e-07	29264416	29457409
RVTD	5	0506084208	1.6e-07	5984666	6182514
RVTD	5	0508414106	5.71e-07	8320115	8509447
RWSN	5	0506084551	1.37e-07	5984666	6182514
RWDN	5	0524786488	8.51e-12	24686488	24884085
RWDN	5	0513746986	5.35e-11	13651509	13845405
RWDN	5	0520643196	3.8e-10	20552738	20742339
RWDN	5	0506245834	1.06e-09	6148776	6343176
RWDN	5	0518800585	4.94e-09	18701136	18897631
RWDN	5	0520068474	5.73e-07	19969427	20168209
RWDN	5	0506888324	1.05e-06	6791865	6983471
RWTN	5	0506044691	2.85e-07	5954490	6136416
RWTN	5	0505112459	3.14e-07	5012859	5207559
RWDD	5	0506084208	2.09e-08	5984666	6182514
RWDD	5	0501015657	8.42e-08	919575	1110009
RWTD	5	0506084208	6.46e-07	5984666	6182514
DWRD	5	0527996142	2.95e-07	27904917	28095344
RVSN	6	0622251380	6.05e-07	22154056	22349127
RVDN	6	0616498488	4.63e-09	16399701	16598302
RVDN	6	0621671827	1.1e-08	21575297	21767012
RVDN	6	0610703591	1.26e-08	10608213	10802563
RVDN	6	0614435219	1.16e-07	14336586	14534698
RVDN	6	0630550541	2.99e-07	30451440	30638755
RVDN	6	0627850759	3.93e-07	27755426	27949217
RVTN	6	0610108143	1.92e-07	10008623	10201936
RVTN	6	0605757273	2.4e-07	5662969	5853670
RVTN	6	0619997973	9.31e-07	19900499	20093960
DVRN	6	0613665799	4.72e-07	13567066	13754577
RVDD	6	0604271198	1.09e-07	4188067	4369854
RVDD	6	0607183065	3.44e-07	7084091	7281976
RVTD	6	0607183065	8.88e-10	7084091	7281976
RWSN	6	0630042920	1.5e-07	29948831	30140162
RWDN	6	0608381788	2.3e-11	8282028	8472129
RWDN	6	0624592993	1.81e-10	24494063	24692644
RWDN	6	0626141808	2.17e-10	26047163	26237273
RWDN	6	0629984060	1.39e-08	29888941	30080578
RWDN	6	0615288790	1.39e-07	15197859	15388457
RWDN	6	0617637175	4.42e-07	17538925	17731176
RWDN	6	0614319332	6.33e-07	14222405	14414629
RWDN	6	0613198858	6.75e-07	13100545	13278303
RWDN	6	0600117184	8.97e-07	17804	213728
RWTN	6	0630042920	4.8e-09	29948831	30140162
RWTN	6	0610108175	5.01e-07	10008623	10201936
RWTN	6	0622199893	7.5e-07	22102579	22285497
RWSD	6	0607183065	1.29e-07	7084091	7281976
RWSD	6	0619711745	5.34e-07	19613275	19808191
RWDD	6	0607183065	8.49e-10	7084091	7281976
RWDD	6	0624524316	1.09e-08	24424495	24603334
RWDD	6	0626669329	1.77e-07	26574128	26766898
RWDD	6	0602045677	1e-06	1948425	2145620
RWTD	6	0607183065	2.5e-11	7084091	7281976
RWTD	6	0619711745	8.17e-07	19613275	19808191
DWRD	6	0628548264	1.16e-06	28451965	28647822
MRLN	7	0703308525	1.06e-06	3220593	3399180
RVSN	7	0716884536	6.11e-07	16787252	16984080
RVDN	7	0725701258	5.42e-09	25610931	25799784
RVDN	7	0718603112	8.95e-09	18503632	18695011
RVDN	7	0715500357	9.24e-09	15405449	15599616
RVDN	7	0703250498	1.86e-08	3152396	3345558
RVDN	7	0703329879	2.47e-07	3240937	3427468
RVDN	7	0700014164	2.61e-07	1362	113323
DVRN	7	0718986038	4.04e-07	18892449	19085226
DVRN	7	0700907257	1.08e-06	808697	1004155
RVDD	7	0717216202	2.66e-11	17125209	17315571
RVDD	7	0717181785	5.43e-11	17088458	17275691
RVDD	7	0708876615	4.44e-10	8782324	8969888
RVDD	7	0719125282	5.71e-09	19026524	19221673
RVDD	7	0703277239	9.46e-08	3179347	3373791
RVDD	7	0716811279	7.96e-07	16712359	16909070
RVDD	7	0709167013	8.8e-07	9070862	9265711
RVDD	7	0722713421	9.17e-07	22618093	22810988
DVRD	7	0726627072	1.55e-07	26541986	26721218
RWSN	7	0716884536	3.9e-07	16787252	16984080
RWDN	7	0702446378	1.49e-13	2356956	2544734
RWDN	7	0703276885	2.69e-13	3179347	3373791
RWDN	7	0720343637	1.58e-09	20244478	20436441
RWDN	7	0729023405	3.46e-08	28927662	29117689
RWDN	7	0708682341	3.65e-08	8589395	8775334
RWDN	7	0714769768	4.39e-08	14676522	14866597
RWDN	7	0708627324	6.81e-08	8528432	8705005
RWDN	7	0726200879	7.45e-08	26101437	26299633
RWDN	7	0728967315	7.62e-08	28876271	29041305
RWDN	7	0707659849	1.19e-06	7563398	7756884
RWTN	7	0703276885	2.5e-07	3179347	3373791
RWTN	7	0716884536	7.4e-07	16787252	16984080
RWDD	7	0719126548	3.63e-10	19033693	19221673
RWDD	7	0719188498	1.31e-07	19090224	19280533
RWDD	7	0713021283	6.05e-07	12924525	13119067
RWDD	7	0719000713	6.81e-07	18905415	19098094
RWTD	7	0719126548	1.62e-07	19033693	19221673
MRLN	8	0815557569	1.11e-07	15471221	15643226
DLRN	8	0827747417	8.02e-08	27648932	27844919
MRLD	8	0827083161	4.06e-07	26986950	27182734
DLRD	8	0827083161	3.14e-07	26986950	27182734
MRLR	8	0805094938	1.17e-09	4998338	5193308
RVDN	8	0808038106	2.13e-08	7938709	8135850
RVDN	8	0802810822	8.68e-08	2711118	2906298
RVDN	8	0819384011	1.01e-07	19290108	19471349
RVDN	8	0808548538	1.66e-07	8450664	8645537
RVDN	8	0800228005	6.18e-07	137247	325473
RVDN	8	0808725682	7.26e-07	8629963	8815703
RVDN	8	0821456640	9.1e-07	21362341	21555876
RVDN	8	0823089112	1.18e-06	22993831	23173966
DVRN	8	0808024072	9.9e-08	7924727	8122234
RVDD	8	0820721365	2.22e-08	20622190	20817800
RVDD	8	0820937559	6.79e-08	20839488	21034564
RVTD	8	0818512089	1.11e-08	18418862	18599109
RVTD	8	0827097526	2.34e-07	27014248	27194726
DVRD	8	0817564913	3.74e-07	17467594	17663808
RWSN	8	0826130407	9.67e-07	26034219	26229993
RWDN	8	0802281607	1.89e-09	2181690	2373435
RWDN	8	0824969166	6.49e-09	24876031	25065746
RWDN	8	0812848322	2.27e-08	12752064	12918006
RWDN	8	0824955565	5.51e-08	24858423	25044663
RWDN	8	0802505293	7.93e-08	2411057	2601611
RWDN	8	0800354679	2.29e-07	259013	449389
RWDN	8	0818183760	2.5e-07	18084851	18281305
RWDN	8	0809731469	6.7e-07	9633075	9827475
RWDN	8	0822194094	1.02e-06	22101595	22289672
RWTN	8	0823677225	1.12e-07	23581236	23774047
RWTN	8	0826129603	1.1e-06	26034219	26223424
RWTN	8	0826130407	1.17e-06	26034219	26229993
RWSD	8	0819252132	7.21e-07	19154466	19338682
RWDD	8	0808051031	2.99e-08	7952480	8147691
RWDD	8	0805871536	3.49e-07	5773036	5966850
RWDD	8	0827074303	1.11e-06	26978300	27168593
RWTD	8	0827065859	1.99e-08	26978300	27157793
DWRD	8	0825618681	7.74e-07	25525528	25714927
MRLR	9	0910742760	1.39e-08	10647364	10833087
MRLR	9	0919515131	2.82e-08	19418500	19611198
RVDN	9	0909451917	1.28e-08	9356954	9550318
RVDN	9	0908549818	1.42e-08	8451141	8645466
RVDN	9	0906266982	7.84e-08	6170119	6358445
RVDN	9	0916685071	3.23e-07	16587442	16783470
RVDN	9	0915529437	4.12e-07	15429579	15624677
RVDN	9	0904667830	1.01e-06	4568163	4764935
RVDD	9	0905684744	3.37e-08	5586916	5771539
RVDD	9	0904683854	6.1e-08	4591170	4777505
RVDD	9	0907670749	8.74e-08	7576006	7761038
RVDD	9	0906242647	9.26e-08	6144539	6341840
RVDD	9	0914684583	1.01e-06	14598025	14775790
RWDN	9	0915511942	2.97e-12	15415087	15605591
RWDN	9	0917074034	5.45e-09	16976481	17171814
RWDN	9	0908941612	7.71e-09	8844290	9040125
RWDN	9	0902555147	6e-07	2457920	2654280
RWDN	9	0919386529	8.53e-07	19292320	19481683
RWTN	9	0914580595	3.96e-09	14491085	14680201
RWTN	9	0914614774	2.49e-07	14518302	14698203
RWDD	9	0907670749	3.93e-08	7576006	7761038
RWDD	9	0916321114	9.8e-07	16223957	16414861
RWDD	9	0910819127	1.04e-06	10731282	10917169
RWTD	9	0907787884	5.34e-07	7692090	7872255
MRLN	10	1011748758	5.26e-07	11652234	11848175
MRLR	10	1022479958	7.83e-07	22381537	22575266
RVSN	10	1012464969	1.82e-08	12367673	12557310
RVSN	10	1012857357	7.38e-07	12763138	12952018
RVDN	10	1013822350	1.32e-10	13733580	13908228
RVDN	10	1020228190	1.67e-08	20135822	20327819
RVTN	10	1012528484	1.31e-08	12433820	12619231
DVRN	10	1020228190	4.35e-07	20135822	20327819
DVRN	10	1013438827	1.14e-06	13341390	13535201
RVDD	10	1005819387	6.04e-07	5720635	5912924
RVDD	10	1011568722	9.58e-07	11471906	11661732
DVRD	10	1016449863	1.38e-07	16351457	16547103
RWSN	10	1012464969	5.87e-10	12367673	12557310
RWSN	10	1012395673	1.46e-07	12298228	12491288
RWDN	10	1018504944	9.93e-11	18415034	18597890
RWDN	10	1012231174	4.11e-10	12143694	12327273
RWDN	10	1021517503	4.02e-08	21422360	21609910
RWDN	10	1006532647	5.78e-08	6436651	6631681
RWDN	10	1010202201	7.27e-08	10103343	10301307
RWDN	10	1021118195	1.74e-07	21020456	21205281
RWDN	10	1003742444	3.82e-07	3650159	3840431
RWDN	10	1001518788	5.79e-07	1421821	1597586
RWDN	10	1014215317	5.87e-07	14116299	14303249
RWDN	10	1006952253	6.36e-07	6861678	7046796
RWDN	10	1001383427	1.01e-06	1291603	1479183
RWTN	10	1012464969	1e-08	12367673	12557310
RWSD	10	1000098060	8.85e-07	2710	193382
RWDD	10	1011095501	8.27e-08	11003194	11184409
DLRD	11	1103835000	4.18e-07	3735532	3934858
MRLR	11	1124081705	1.92e-07	23983060	24180831
RVDN	11	1126120531	3.63e-07	26021556	26217380
RVDN	11	1120207370	1.13e-06	20113575	20307187
RVDN	11	1112253007	1.14e-06	12156399	12344763
RVSD	11	1127651846	6.44e-08	27554684	27750800
RVSD	11	1123171855	3.02e-07	23087430	23268689
RVDD	11	1103825399	5.11e-07	3728371	3922862
RVDD	11	1101909343	1.11e-06	1810714	2005979
DVRD	11	1120690875	5.59e-07	20604746	20788561
RWDN	11	1121809621	1.12e-11	21715023	21904563
RWDN	11	1123227862	4.74e-09	23130792	23322638
RWDN	11	1122510193	1.02e-08	22410270	22606695
RWDN	11	1118912865	1.83e-08	18822051	19010306
RWDN	11	1111344358	8.45e-08	11252532	11440583
RWDN	11	1105573158	1.69e-07	5475405	5672407
RWDN	11	1119910326	2.68e-07	19810529	20004427
RWDN	11	1121967265	4.05e-07	21873782	22063464
RWDN	11	1114305996	8.97e-07	14214067	14386054
RWDN	11	1103809635	1.06e-06	3710749	3908404
RWDD	11	1119218089	1.26e-07	19119355	19316193
RWDD	11	1125473252	3.24e-07	25374512	25570810
DWRD	11	1122420158	2.19e-07	22328865	22517437
DWRD	11	1125272491	7.74e-07	25174077	25370617
RVDN	12	1202697383	1.32e-08	2599940	2784442
RVDN	12	1212737215	1.82e-08	12639219	12836584
RVDN	12	1210264831	2.06e-07	10165091	10361146
RVDN	12	1218334133	2.42e-07	18243117	18433152
RVDN	12	1226819053	7.13e-07	26719386	26914099
RVDN	12	1202555533	8.55e-07	2459538	2653759
RVDN	12	1215821748	9.63e-07	15722686	15915418
DVRN	12	1202807577	3.39e-09	2715585	2899073
RVDD	12	1213741013	3.31e-08	13643403	13840346
RVDD	12	1213233910	1.33e-07	13139236	13327403
RVDD	12	1202109066	1.33e-07	2009203	2197849
RVDD	12	1210117463	2.83e-07	10019361	10209849
RVDD	12	1216073321	4.41e-07	15974998	16168012
RWDN	12	1202893845	2.08e-10	2808554	2992140
RWDN	12	1214321014	6.36e-09	14230243	14418874
RWDN	12	1226219915	7.43e-09	26121447	26317683
RWDN	12	1226024012	1.07e-08	25927204	26108174
RWDN	12	1203847039	1.67e-08	3752427	3942935
RWDN	12	1211451940	2.14e-08	11359932	11544386
RWDN	12	1210002797	7.34e-08	9904893	10098355
RWDN	12	1206604118	1.12e-07	6505399	6699381
RWDN	12	1220155281	1.83e-07	20055654	20247236
RWDN	12	1208848082	2.97e-07	8760825	8940852
RWDN	12	1218809049	3.14e-07	18717638	18908359
RWDN	12	1212634682	4.4e-07	12543726	12734005
RWDN	12	1218334133	5.19e-07	18243117	18433152
RWDN	12	1209940244	6.69e-07	9842050	10031102
DWRN	12	1219531629	1.66e-08	19434135	19625193
DWRN	12	1205809948	2.83e-08	5715536	5906601
DWRN	12	1221983008	7.36e-07	21918882	22069308
RWSD	12	1217646958	8.43e-07	17565492	17741180
RWDD	12	1213937714	1.2e-07	13840005	14034695
RWDD	12	1203972058	5.97e-07	3872349	4069912
RWDD	12	1213233910	6.59e-07	13139236	13327403
RWDD	12	1220989842	8.66e-07	20895172	21079526
RWDD	12	1208845544	9.58e-07	8747425	8940852
RWDD	12	1225394826	1.08e-06	25297048	25488836
RWTD	12	1217646958	4.4e-07	17565492	17741180
DWRD	12	1223900622	1.16e-06	23801666	23995970
