# Supplementary material for: Genetic control of the root system in rice under normal and drought stress conditions by genome-wide association study
Source: PLoS Genet. 2017 Jul 7;13(7):e1006889. doi: 10.1371/journal.pgen.1006889 (PMC5521850; doi:10.1371/journal.pgen.1006889)
Supplement: S4 Table — (XLS) [file pgen.1006889.s017.xls]

## Sheet: S4 Table
S4 Table. List of 73 co-localization loci by multiple traits
GWAS.NO	Trait	Chr	SNP	P value	Region begin	Region end
5	RVDN	1	0107832347	6.41e-07	7738074	7928764
	RVDN	1	0107934211	3.15e-07	7836298	8030842
	RWDN	1	0107936332	3.5e-12	7843348	8030842
6	RVDN	1	0109413640	2.88e-08	9317824	9509090
	RVDD	1	0109592307	4.13e-07	9493785	9691156
	RWDD	1	0109592307	5.62e-07	9493785	9691156
13	RVSN	1	0121917197	4.62e-07	21820536	22004322
	RVTN	1	0121917197	1.09e-06	21820536	22004322
	RWSN	1	0121917197	3.87e-07	21820536	22004322
14	RVTN	1	0122393980	1.34e-07	22294688	22492482
	RWTD	1	0122448762	4.68e-07	22350055	22544416
	RWDD	1	0122458322	1.12e-07	22359851	22553486
15	MRLR	1	0123206395	1.59e-07	23112601	23301914
	DWRN	1	0123430101	1.06e-06	23331962	23522512
16	RVTN	1	0123698267	6.91e-07	23600809	23795928
	RWSN	1	0123698267	4.62e-07	23600809	23795928
	RWTN	1	0123698267	3.29e-08	23600809	23795928
	RVDN	1	0123703957	1.14e-08	23606304	23800942
	DVRN	1	0123703957	3.16e-08	23606304	23800942
17	DVRN	1	0124677879	6.19e-07	24578577	24767213
	RWDD	1	0124723956	1.19e-06	24628226	24817441
18	DWRD	1	0126645853	7.43e-07	26551271	26734472
	RWDN	1	0126936262	5.21e-07	26844945	27034721
19	DVRD	1	0128064550	7.91e-07	27977088	28142316
	RVDN	1	0128157704	6.35e-08	28059366	28250472
	RVTN	1	0128206310	7.9e-07	28108614	28303795
20	RVDN	1	0128709174	2.71e-10	28618439	28807712
	RWSD	1	0128815868	4.75e-07	28717111	28914857
	RWDD	1	0128815868	1.75e-08	28717111	28914857
	RWTD	1	0128815868	1.18e-08	28717111	28914857
	RWDN	1	0128896658	9.19e-09	28797829	28992240
23	MRLR	1	0132332797	7.85e-07	32239093	32426465
	RWDD	1	0132394291	1.13e-06	32297811	32488927
30	RWDD	2	0203288788	9.13e-09	3191312	3387275
	RVDN	2	0203407582	2.88e-07	3311243	3500147
34	RWSN	2	0206278299	2.62e-08	6183112	6377029
	RWTN	2	0206358884	1.14e-06	6259006	6458106
35	RWSD	2	0207602415	9.26e-07	7513963	7700292
	RWTD	2	0207602415	5.19e-08	7513963	7700292
	RWDN	2	0207757485	2.57e-08	7658701	7854421
39	RWTD	2	0213745436	5.1e-07	13706103	13842236
	RWDD	2	0213889599	5.73e-08	13790991	13989456
45	MRLD	2	0225407440	5.83e-08	25311328	25503056
	DLRD	2	0225407440	2.37e-08	25311328	25503056
53	RWDD	2	0234498606	9.65e-07	34402220	34596907
	MRLR	2	0234659436	1.18e-07	34565267	34753269
61	RWSD	3	0312470658	4.89e-08	12370856	12569762
	RWTD	3	0312470658	1.84e-08	12370856	12569762
	RWDN	3	0312588465	1.43e-08	12491650	12687203
64	RWDD	3	0316569183	4.82e-07	16470669	16661529
	DWRN	3	0316724584	7.21e-07	16627191	16816844
66	RVDN	3	0319512648	3.29e-12	19418790	19611919
	DVRN	3	0319795470	3.56e-08	19706928	19893901
71	RVDN	3	0325417554	4.36e-09	25324602	25515361
	RWDN	3	0325414258	6.21e-11	25324602	25508064
75	RVDD	3	0333744116	9.08e-07	33652437	33842717
	RWDD	3	0333744150	4.78e-09	33652437	33842717
76	DVRD	3	0335660629	2.17e-07	35564558	35750924
	RWSD	3	0335756293	3.56e-07	35662524	35853418
78	RVDN	4	0400985738	3.89e-12	887474	1083527
	RVTN	4	0400985738	8.46e-09	887474	1083527
	RVTD	4	0400987884	1.09e-06	892646	1086341
	RWSD	4	0400987884	6.52e-08	892646	1086341
	RWDD	4	0400987884	1.11e-08	892646	1086341
	RWTD	4	0400987884	2.01e-08	892646	1086341
82	RVDN	4	0403950615	4.41e-07	3856763	4044619
	RVDD	4	0404081689	8.07e-07	3988789	4174438
	RWDD	4	0404081689	1.13e-07	3988789	4174438
85	RVTN	4	0408047966	1.99e-07	7954626	8143250
	RWTN	4	0408047966	2.54e-07	7954626	8143250
	RWDN	4	0408203107	2.29e-08	8105513	8291167
	RVDN	4	0408369723	5.49e-07	8270001	8466254
86	RVDN	4	0410028845	5.56e-07	9930237	10128463
	RVDD	4	0410292596	1.2e-06	10195334	10391984
88	RVDN	4	0416797754	6.04e-08	16703911	16889208
	RWDD	4	0417024528	9.23e-09	16925765	17122107
89	RWSN	4	0418620335	2.09e-08	18523914	18717845
	RWTN	4	0418620335	3.7e-07	18523914	18717845
90	MRLR	4	0420384350	5.5e-07	20285965	20480838
	RWDN	4	0420448958	7.37e-10	20354109	20545322
98	DVRN	4	0432904000	8.51e-07	32809185	33001777
	RWDN	4	0433016294	1.67e-07	32916392	33104627
	RWSN	4	0433137256	6.4e-09	33040706	33236093
	RWTN	4	0433135844	1.58e-08	33040706	33231012
99	RVDD	4	0433240429	1.19e-06	33144681	33337526
	RVDN	4	0433312984	1.65e-07	33214453	33410983
	DVRN	4	0433312984	3.66e-07	33214453	33410983
101	RWDD	4	0435178980	8.05e-08	35079604	35277977
	RWTD	4	0435181653	9.08e-08	35081978	35277977
102	RVDN	5	0500849951	3.88e-10	750884	946992
	RWDD	5	0501015657	8.42e-08	919575	1110009
104	RWTN	5	0506044691	2.85e-07	5954490	6136416
	RVDD	5	0506084458	3.42e-09	5984666	6182514
	RVTD	5	0506084208	1.6e-07	5984666	6182514
	RWSN	5	0506084551	1.37e-07	5984666	6182514
	RWDD	5	0506084208	2.09e-08	5984666	6182514
	RWTD	5	0506084208	6.46e-07	5984666	6182514
	RVDN	5	0506164829	3.03e-07	6086032	6257861
	RWDN	5	0506245834	1.06e-09	6148776	6343176
111	RVDN	5	0519886112	3.71e-07	19801514	19981422
	RWDN	5	0520068474	5.73e-07	19969427	20168209
122	RVDD	6	0607183065	3.44e-07	7084091	7281976
	RVTD	6	0607183065	8.88e-10	7084091	7281976
	RWSD	6	0607183065	1.29e-07	7084091	7281976
	RWDD	6	0607183065	8.49e-10	7084091	7281976
	RWTD	6	0607183065	2.5e-11	7084091	7281976
124	RVTN	6	0610108143	1.92e-07	10008623	10201936
	RWTN	6	0610108175	5.01e-07	10008623	10201936
128	RWDN	6	0614319332	6.33e-07	14222405	14414629
	RVDN	6	0614435219	1.16e-07	14336586	14534698
132	RWSD	6	0619711745	5.34e-07	19613275	19808191
	RWTD	6	0619711745	8.17e-07	19613275	19808191
	RVTN	6	0619997973	9.31e-07	19900499	20093960
134	RWTN	6	0622199893	7.5e-07	22102579	22285497
	RVSN	6	0622251380	6.05e-07	22154056	22349127
135	RWDD	6	0624524316	1.09e-08	24424495	24603334
	RWDN	6	0624592993	1.81e-10	24494063	24692644
140	RWDN	6	0629984060	1.39e-08	29888941	30080578
	RWSN	6	0630042920	1.5e-07	29948831	30140162
	RWTN	6	0630042920	4.8e-09	29948831	30140162
145	RVDN	7	0703250498	1.86e-08	3152396	3345558
	RVDD	7	0703277239	9.46e-08	3179347	3373791
	RWDN	7	0703276885	2.69e-13	3179347	3373791
	RWTN	7	0703276885	2.5e-07	3179347	3373791
	MRLN	7	0703308525	1.06e-06	3220593	3399180
	RVDN	7	0703329879	2.47e-07	3240937	3427468
152	RVDD	7	0716811279	7.96e-07	16712359	16909070
	RVSN	7	0716884536	6.11e-07	16787252	16984080
	RWSN	7	0716884536	3.9e-07	16787252	16984080
	RWTN	7	0716884536	7.4e-07	16787252	16984080
155	DVRN	7	0718986038	4.04e-07	18892449	19085226
	RWDD	7	0719000713	6.81e-07	18905415	19098094
	RVDD	7	0719125282	5.71e-09	19026524	19221673
	RWDD	7	0719126548	3.63e-10	19033693	19221673
	RWTD	7	0719126548	1.62e-07	19033693	19221673
	RWDD	7	0719188498	1.31e-07	19090224	19280533
168	DVRN	8	0808024072	9.9e-08	7924727	8122234
	RVDN	8	0808038106	2.13e-08	7938709	8135850
	RWDD	8	0808051031	2.99e-08	7952480	8147691
176	RWSD	8	0819252132	7.21e-07	19154466	19338682
	RVDN	8	0819384011	1.01e-07	19290108	19471349
183	RWSN	8	0826130407	9.67e-07	26034219	26229993
	RWTN	8	0826129603	1.1e-06	26034219	26223424
	RWTN	8	0826130407	1.17e-06	26034219	26229993
184	RWDD	8	0827074303	1.11e-06	26978300	27168593
	RWTD	8	0827065859	1.99e-08	26978300	27157793
	MRLD	8	0827083161	4.06e-07	26986950	27182734
	DLRD	8	0827083161	3.14e-07	26986950	27182734
	RVTD	8	0827097526	2.34e-07	27014248	27194726
187	RVDN	9	0904667830	1.01e-06	4568163	4764935
	RVDD	9	0904683854	6.1e-08	4591170	4777505
189	RVDD	9	0906242647	9.26e-08	6144539	6341840
	RVDN	9	0906266982	7.84e-08	6170119	6358445
190	RVDD	9	0907670749	8.74e-08	7576006	7761038
	RWDD	9	0907670749	3.93e-08	7576006	7761038
	RWTD	9	0907787884	5.34e-07	7692090	7872255
194	MRLR	9	0910742760	1.39e-08	10647364	10833087
	RWDD	9	0910819127	1.04e-06	10731282	10917169
195	RWTN	9	0914580595	3.96e-09	14491085	14680201
	RWTN	9	0914614774	2.49e-07	14518302	14698203
	RVDD	9	0914684583	1.01e-06	14598025	14775790
196	RWDN	9	0915511942	2.97e-12	15415087	15605591
	RVDN	9	0915529437	4.12e-07	15429579	15624677
200	RWDN	9	0919386529	8.53e-07	19292320	19481683
	MRLR	9	0919515131	2.82e-08	19418500	19611198
209	RVDD	10	1011568722	9.58e-07	11471906	11661732
	MRLN	10	1011748758	5.26e-07	11652234	11848175
210	RWDN	10	1012231174	4.11e-10	12143694	12327273
	RWSN	10	1012395673	1.46e-07	12298228	12491288
	RVSN	10	1012464969	1.82e-08	12367673	12557310
	RWSN	10	1012464969	5.87e-10	12367673	12557310
	RWTN	10	1012464969	1e-08	12367673	12557310
	RVTN	10	1012528484	1.31e-08	12433820	12619231
217	RVDN	10	1020228190	1.67e-08	20135822	20327819
	DVRN	10	1020228190	4.35e-07	20135822	20327819
222	RWDN	11	1103809635	1.06e-06	3710749	3908404
	RVDD	11	1103825399	5.11e-07	3728371	3922862
	DLRD	11	1103835000	4.18e-07	3735532	3934858
233	DWRD	11	1122420158	2.19e-07	22328865	22517437
	RWDN	11	1122510193	1.02e-08	22410270	22606695
234	RVSD	11	1123171855	3.02e-07	23087430	23268689
	RWDN	11	1123227862	4.74e-09	23130792	23322638
236	DWRD	11	1125272491	7.74e-07	25174077	25370617
	RWDD	11	1125473252	3.24e-07	25374512	25570810
241	DVRN	12	1202807577	3.39e-09	2715585	2899073
	RWDN	12	1202893845	2.08e-10	2808554	2992140
242	RWDN	12	1203847039	1.67e-08	3752427	3942935
	RWDD	12	1203972058	5.97e-07	3872349	4069912
245	RWDD	12	1208845544	9.58e-07	8747425	8940852
	RWDN	12	1208848082	2.97e-07	8760825	8940852
247	RVDD	12	1210117463	2.83e-07	10019361	10209849
	RVDN	12	1210264831	2.06e-07	10165091	10361146
249	RWDN	12	1212634682	4.4e-07	12543726	12734005
	RVDN	12	1212737215	1.82e-08	12639219	12836584
250	RVDD	12	1213233910	1.33e-07	13139236	13327403
	RWDD	12	1213233910	6.59e-07	13139236	13327403
251	RVDD	12	1213741013	3.31e-08	13643403	13840346
	RWDD	12	1213937714	1.2e-07	13840005	14034695
253	RVDN	12	1215821748	9.63e-07	15722686	15915418
	RVDD	12	1216073321	4.41e-07	15974998	16168012
254	RWSD	12	1217646958	8.43e-07	17565492	17741180
	RWTD	12	1217646958	4.4e-07	17565492	17741180
	RVDN	12	1218334133	2.42e-07	18243117	18433152
	RWDN	12	1218334133	5.19e-07	18243117	18433152
