# Supplementary material for: Genetic control of the root system in rice under normal and drought stress conditions by genome-wide association study
Source: PLoS Genet. 2017 Jul 7;13(7):e1006889. doi: 10.1371/journal.pgen.1006889 (PMC5521850; doi:10.1371/journal.pgen.1006889)
Supplement: S5 Table — (XLS) [file pgen.1006889.s018.xls]

## Sheet: S5 Table
S5 Table. List of 305 reported root related QTLs in our study
QTL study	Source	Trait	Chr	QTL start position (bp)	QTL stop position (bp)	GWAS. NO
MacMillan et al (2006)	Tropgene	Maximum root length	1	746091	1794064	1
Yue et al (2006)	Tropgene	Deep root ratio	1	2606364	6676652	2-4
Horii et al (2006)	Tropgene	Maximum root length	1	3483439	10704715	2-7
Horii et al (2006)	Tropgene	Root dry weight	1	3483439	7970839	2-5
MacMillan et al (2006)	Tropgene	Deep root weight	1	4058510	5763641	3-4
Kamoshita et al (2002a)	Tropgene	Deep root ratio	1	4058510	4754502	3
Li et al (2005)	Tropgene	Root fresh weight	1	7476866	33958675	5-23
Yue et al (2006)	Tropgene	Deep root ratio	1	10704570	12280294	7
Lou et al（2015）	Manually add	the ratio of deep rooting	1	12280117	18610191	8-10
Li et al (2005)	Tropgene	Root fresh weight	1	23971514	24446073	-
Zheng et al (2003)	Tropgene	Lateral root length	1	27119782	29184844	19-20
Yadav et al (1997)/Hemamalini et al (2000)	Tropgene	Maximum root length	1	27119782	30870559	19-21
Price et al (1999)	Tropgene	Maximum root length	1	29446995	31046391	21
Yadav et al (1997)	Tropgene	Root dry weight	1	30870169	32311314	22
Kamoshita et al (2002a)	Tropgene	Deep root ratio	1	31227089	33958675	22-23
Price et al (1999)	Tropgene	Maximum root length	1	31427184	33053654	22-23
Kamoshita et al (2002a)	Tropgene	Deep root weight per tiller	1	31427184	33053654	22-23
Courtois et al (2003)	Tropgene	Maximum root length	1	32310761	34940769	23
Courtois et al (2003)	Tropgene	Deep root weight per tiller	1	32310761	34940769	23
MacMillan et al (2006)	Tropgene	Maximum root length	1	33053493	37713775	24-25
Qu et al (2008)	Manually add	root volume	1	33475908	37602730	24-25
Zhang et al (2001a)	Tropgene	Root dry weight	1	33956950	38531467	24-26
Ali et al (2000)	Tropgene	Penetrated root length	1	33958675	40700034	24-27
Yadav et al (1997)	Tropgene	Deep root weight	1	34940404	40566030	24-27
Yadav et al (1997)	Tropgene	Deep root weight per tiller	1	34940404	40566030	24-27
Courtois et al (2003)	Tropgene	Root dry weight in the 00-30cm layer	1	34940404	39433464	24-26
Zheng et al (2003)	Tropgene	Seminal root length	1	35799366	38531467	24-26
Zheng et al (2003)	Tropgene	Seminal root length	1	35799366	38531467	24-26
Price et al (2002c)	Tropgene	Maximum root length	1	37713331	38428453	25-26
MacMillan et al (2006)	Tropgene	Maximum root length	1	37713331	38428453	25-26
Yue et al (2006)	Tropgene	Root growth rate in volume	1	37889242	40167060	26-27
Yue et al (2006)	Tropgene	Root volume	1	37889242	40167060	26-27
Nguyen et al (2004)	Tropgene	Root dry weight	1	38280489	38531467	-
Courtois et al (2003)	Tropgene	Root dry weight	1	39433049	40566030	27
Price et al (2002c)	Tropgene	Maximum root length	1	39687395	40216906	-
MacMillan et al (2006)	Tropgene	Maximum root length	1	39687395	40216906	-
MacMillan et al (2006)	Tropgene	Deep root weight	1	39687395	40216906	-
Ali et al (2000)	Tropgene	Penetrated root length	2	744663	5263536	30-32
Zhang et al (2001a)	Tropgene	Root dry weight	2	744663	6916662	30-34
Sandhu et al (2013)	Manually add	Root volume	2	934340	1660784	-
Sandhu et al (2013)	Manually add	Fresh root weight	2	934340	1660784	-
Li et al (2005)	Tropgene	Root fresh weight	2	4524663	25865568	43
Zheng et al (2003)	Tropgene	Seminal root length	2	4872195	18534462	32-41
Price et al (1999)	Tropgene	Maximum root length	2	5262891	17485139	33-40
MacMillan et al (2006)	Tropgene	Maximum root length	2	5262891	17485139	33-40
Kamoshita et al (2002b)	Tropgene	Deep root weight per tiller	2	6187711	17485139	34-40
Kamoshita et al (2002a)	Tropgene	Deep root weight per tiller	2	6916420	16474439	35-40
Nguyen et al (2004)	Tropgene	Root dry weight	2	6916420	17485139	35-40
Sandhu et al (2013)	Manually add	Dry root weight	2	7006085	13191380	35-37
Sandhu et al (2013)	Manually add	Fresh root weight	2	7006085	13191380	35-37
Yue et al (2006)	Tropgene	Root growth rate in volume	2	7706705	11389936	35-37
Yadav et al (1997)	Tropgene	Maximum root length	2	17484665	19865569	41-42
Hemamalini et al (2000)	Tropgene	Maximum root length	2	17484665	19865569	41-42
Hemamalini et al (2000)	Tropgene	Root volume	2	17484665	19865569	41-42
Yadav et al (1997)	Tropgene	Deep root weight per tiller	2	17484665	19865569	41-42
Courtois et al (2003)	Tropgene	Deep root weight per tiller	2	17484665	19865569	41-42
Hemamalini et al (2000)	Tropgene	Root dry weight	2	17484665	19865569	41-42
Yue et al (2006)	Tropgene	Deep root ratio	2	20794972	22456894	43
Yue et al (2006)	Tropgene	Maximum root length	2	22456471	26665181	45-46
Yue et al (2006)	Tropgene	Root growth rate in volume	2	26664820	27610063	47
Yue et al (2006)	Tropgene	Deep root ratio	2	26664820	27610063	47
Kamoshita et al (2002a)	Tropgene	Maximum root length	2	28688829	30069006	48-50
Kamoshita et al (2002a)	Tropgene	Maximum root length	2	29545893	29548342	49
MacMillan et al (2006)	Tropgene	Deep root weight	2	29579845	30032269	49-50
Lou et al（2015）	Manually add	the ratio of deep rooting	2	29579845	31497147	49-50
Price et al (2002c)	Tropgene	Maximum root length	2	30270605	31198045	-
MacMillan et al (2006)	Tropgene	Maximum root length	2	30270605	31198045	-
MacMillan et al (2006)	Tropgene	Deep root weight	2	30270605	31198045	-
Xu et al (2004)	Tropgene	Root dry weight	2	31497147	34652502	51-53
Xu et al (2004)	Tropgene	Root dry weight	2	31497147	34652502	51-53
Kamoshita et al (2002b)	Tropgene	Deep root weight	2	33938697	34280583	52
Kamoshita et al (2002b)	Tropgene	Deep root weight per tiller	2	33938697	34280583	52
Kamoshita et al (2002b)	Tropgene	Deep root ratio	2	33938697	34280583	52
Li et al (2005)	Tropgene	Root fresh weight	3	105852	17113562	54-64
Hemamalini et al (2000)	Tropgene	Root volume	3	484860	1450227	54-63
Hemamalini et al (2000)	Tropgene	Root dry weight	3	484860	1450227	54-63
Price et al (2002c)	Tropgene	Maximum root length	3	1116937	3496271	54
Yue et al (2006)	Tropgene	Root growth rate in depth	3	1319487	2453275	-
Kamoshita et al (2002a)	Tropgene	Deep root weight	3	1792480	3496271	54
Yue et al (2006)	Tropgene	Root growth rate in volume	3	2453085	4333944	54-55
Yue et al (2006)	Tropgene	Root volume	3	2453085	4333944	54-55
Zheng et al (2003)	Tropgene	Lateral root length	3	3495798	24086309	54-70
MacMillan et al (2006)	Tropgene	Deep root weight	3	3495798	5730162	54-56
Zheng et al (2003)	Tropgene	Lateral root number	3	5729669	12407510	57-61
Price et al (2002c)	Tropgene	Maximum root length	3	5729669	12147899	57-61
Kamoshita et al (2002b)	Tropgene	Deep root weight	3	5729669	27128592	57-71
Courtois et al (2003)	Tropgene	Root dry weight	3	5729669	15472481	57-63
Kamoshita et al (2002b)	Tropgene	Deep root ratio	3	5729669	27128592	57-71
Xu et al (2004)	Tropgene	Maximum root length	3	6001347	8410886	57-58
MacMillan et al (2006)	Tropgene	Maximum root length	3	15335608	25128864	64-70
Yue et al (2006)	Tropgene	Root growth rate in depth	3	22019474	30400307	68-72
Yue et al (2006)	Tropgene	Deep root ratio	3	22019474	30400307	68-72
Ali et al (2000)	Tropgene	Penetrated root length	3	22627360	32354577	69-73
Xu et al (2004)	Tropgene	Root dry weight	3	23088552	24595466	70
Kamoshita et al (2002a)	Tropgene	Deep root weight	3	25128558	27128592	71
Yadav et al (1997)	Tropgene	Maximum root length	3	28788986	32945795	72-74
Yue et al (2006)	Tropgene	Maximum root length	4	688353	13141966	78-86
Yue et al (2006)	Tropgene	Deep root ratio	4	688353	13141966	78-86
Kamoshita et al (2002b)	Tropgene	Maximum root length	4	1146276	3571801	79-81
Kamoshita et al (2002b)	Tropgene	Deep root weight per tiller	4	3571596	11021724	82-86
Courtois et al (2003)	Tropgene	Root dry weight in the 30-60cm layer	4	6574396	11234543	85-87
Xu et al (2004)	Tropgene	Root dry weight	4	6898105	12642399	85-87
Price et al (2002c)	Tropgene	Maximum root length	4	8610617	16678378	86-88
Zhang et al (2001a)	Tropgene	Root dry weight	4	8610617	9071674	-
Nguyen et al (2004)	Tropgene	Root dry weight	4	8610617	9071674	-
Courtois et al (2003)	Tropgene	Deep root weight	4	11234426	17696172	87-88
Courtois et al (2003)	Tropgene	Deep root weight per tiller	4	11234426	17696172	87-87
Yue et al (2006)	Tropgene	Maximum root length	4	13141838	18824943	88-89
Courtois et al (2003)	Tropgene	Root dry weight in the 30-60cm layer	4	17695908	20087362	89
Yue et al (2006)	Tropgene	Root growth rate in depth	4	18824746	20519086	90
Yue et al (2006)	Tropgene	Deep root ratio	4	18824746	20519086	90
Lou et al（2015）	Manually add	the ratio of deep rooting	4	18824746	21242569	90
Price et al (2002c)	Tropgene	Deep root weight	4	22349484	25179139	91
MacMillan et al (2006)	Tropgene	Deep root weight	4	22349484	25179139	91
Kamoshita et al (2002b)	Tropgene	Maximum root length	4	22366577	27292928	91
Kamoshita et al (2002b)	Tropgene	Deep root weight	4	22366577	27292928	91
Kamoshita et al (2002b)	Tropgene	Deep root weight per tiller	4	22366577	27292928	91
Kamoshita et al (2002b)	Tropgene	Deep root ratio	4	22366577	27292928	91
Qu et al (2008)	Manually add	root fresh weight	4	25042484	32499412	92-97
Zheng et al (2003)	Tropgene	Lateral root number	4	25178944	34828907	92-100
Hemamalini et al (2000)	Tropgene	Maximum root length	4	27292850	32449446	92-97
Zhang et al (2001a)	Tropgene	Penetrated root dry weight	4	27292850	31065616	92-95
Yue et al (2006)	Tropgene	Maximum root length	4	28090431	28575019	92-93
Yue et al (2006)	Tropgene	Root growth rate in volume	4	28090431	28575019	92-93
Yue et al (2006)	Tropgene	Root volume	4	28090431	28575019	92-93
Yue et al (2006)	Tropgene	Deep root ratio	4	28090431	29061127	92-93
Lou et al（2015）	Manually add	the ratio of deep rooting	4	28386117	29060978	93
Uga et al (2013)	Manually add	Deep root ratio	4	28570000	29405123	93
Yue et al (2006)	Tropgene	Maximum root length	4	30772422	32499619	96-97
Ding et al（2011）	Manually add	Root volume	4	30996958	31035036	-
Kamoshita et al (2002a)	Tropgene	Deep root weight per tiller	4	31065233	31663326	96
Nguyen et al (2004)	Tropgene	Penetrated root dry weight	4	31471245	31663326	96
Hemamalini et al (2000)	Tropgene	Maximum root length	4	31662839	33664487	97-99
Kamoshita et al (2002b)	Tropgene	Maximum root length	4	31662839	33133926	97-98
Yue et al (2006)	Tropgene	Maximum root length	4	32499412	34423794	98-99
Yue et al (2006)	Tropgene	Root growth rate in volume	4	32499412	34423794	98-99
Yue et al (2006)	Tropgene	Root volume	4	32499412	34423794	98-99
Yue et al (2006)	Tropgene	Root volume	4	32499412	34423794	98-99
Price et al (2002c)	Tropgene	Maximum root length	4	32650358	33133926	98
Qu et al (2008)	Manually add	maximum root length	4	34533805	35110870	101
Xu et al (2004)	Tropgene	Maximum root length	5	1117439	1861699	-
Xu et al (2004)	Tropgene	Root dry weight	5	1117439	1861699	-
Yadav et al (1997)	Tropgene	Maximum root length	5	2091558	2782160	-
Hemamalini et al (2000)	Tropgene	Root volume	5	2091558	12454753	103-107
Zheng et al (2003)	Tropgene	Lateral root length	5	2781980	6944607	103-105
Kamoshita et al (2002a)	Tropgene	Deep root weight per tiller	5	2781980	12454753	103-107
Kamoshita et al (2002a)	Tropgene	Deep root ratio	5	2781980	12454753	103-107
Kamoshita et al (2002a)	Tropgene	Maximum root length	5	3344030	3618938	-
Price et al (1999)	Tropgene	Maximum root length	5	6699817	18875558	105-110
Yadav et al (1997)	Tropgene	Root dry weight	5	12454537	18875558	108-110
Nguyen et al (2004)	Tropgene	Penetrated root dry weight	5	19196472	19656430	-
MacMillan et al (2006)	Tropgene	Maximum root length	5	21372057	24262299	-
MacMillan et al (2006)	Tropgene	Deep root weight	5	21372057	24262299	-
Hemamalini et al (2000)	Tropgene	Root volume	5	22556049	24262299	-
Yue et al (2006)	Tropgene	Maximum root length	5	23976333	26848303	113-114
Price et al (2002c)	Tropgene	Maximum root length	5	24261900	27342124	113-114
MacMillan et al (2006)	Tropgene	Maximum root length	5	24261900	27342124	113-114
MacMillan et al (2006)	Tropgene	Deep root weight	5	24261900	27342124	113-114
Yadav et al (1997)	Tropgene	Root dry weight	5	24261900	27118665	113-114
Price et al (2002c)	Tropgene	Maximum root length	5	28850701	29285656	116-117
Courtois et al (2003)	Tropgene	Root dry weight in the 00-30cm layer	6	296370	3416728	119
Kamoshita et al (2002b)	Tropgene	Deep root weight per tiller	6	700511	6822580	119-121
Sandhu et al (2013)	Manually add	Fresh root weight	6	1380876	2291804	119
Sandhu et al (2013)	Manually add	Root volume	6	2291804	3168374	-
Price et al (2002c)	Tropgene	Deep root weight	6	2560741	4089249	-
Zheng et al (2003)	Tropgene	Lateral root length	6	4897048	16018550	121-129
Yue et al (2006)	Tropgene	Root volume	6	9862309	11817351	124-125
Zhang et al (2001a)	Tropgene	Root dry weight	6	11680399	22862821	126-134
Nguyen et al (2004)	Tropgene	Root dry weight	6	16650598	24916831	130-135
Price et al (2002c)	Tropgene	Deep root weight	6	19332906	26238594	132-136
Zheng et al (2003)	Tropgene	Lateral root number	6	19337620	26411439	132-136
Yue et al (2006)	Tropgene	Root growth rate in depth	6	23380386	25825525	135
Horii et al (2006)	Tropgene	Root dry weight	6	23380386	28532634	135-139
Yadav et al (1997)	Tropgene	Root dry weight	6	26409713	29028429	137-139
Price et al (1999)	Tropgene	Maximum root length	6	26708198	28478451	138-139
Price et al (2002c)	Tropgene	Maximum root length	6	28370801	31082396	139-141
MacMillan et al (2006)	Tropgene	Maximum root length	6	28370801	31082396	139-141
Qu et al (2008)	Manually add	root volume	6	30327854	30864845	141
Obara et al (2010)	Manually add	maximum root length	6	30821420	31157985	139-141
Courtois et al (2003)	Tropgene	Deep root weight	7	4573513	6779821	-
Yue et al (2006)	Tropgene	Root growth rate in depth	7	5479477	16021833	146-151
Yue et al (2006)	Tropgene	Root growth rate in volume	7	5479477	16021833	146-151
Yue et al (2006)	Tropgene	Root volume	7	5479477	16021833	146-151
Yue et al (2006)	Tropgene	Root volume	7	5479477	16021833	146-151
Liang et al (2013)	Manually add	Root length	7	5735196	9074712	146-148
Liang et al (2013)	Manually add	Total root length	7	5735196	9074712	146-148
Liang et al (2013)	Manually add	Root volume	7	5735196	9074712	146-148
Liang et al (2013)	Manually add	root dry weight	7	5735196	9074712	146-148
Wang et al (2013)	Manually add	root length	7	8877135	12783492	148
Wang et al (2013)	Manually add	dry weight of roots	7	8877135	12783492	148
Ali et al (2000)	Tropgene	Penetrated root length	7	12090000	17820931	149-153
Kamoshita et al (2002b)	Tropgene	Deep root weight per tiller	7	12090000	17820931	149-153
Hemamalini et al (2000)	Tropgene	Root volume	7	17161471	25103438	153-157
Price et al (1999)	Tropgene	Maximum root length	7	17526417	20346668	154-156
MacMillan et al (2006)	Tropgene	Maximum root length	7	22251144	24085506	157
Uga et al (2015)	Manually add	Deep root ratio	7	23000000	23950000	-
Kamoshita et al (2002a)	Tropgene	Maximum root length	7	23178645	28792010	158-160
Price et al (2002c)	Tropgene	Maximum root length	7	24085141	25472820	-
MacMillan et al (2006)	Tropgene	Maximum root length	7	24085141	25472820	-
Zheng et al (2003)	Tropgene	Seminal root length	7	24085141	25103438	-
MacMillan et al (2006)	Tropgene	Deep root weight	7	24085141	25472820	-
MacMillan et al (2006)	Tropgene	Deep root weight	7	24085141	25472820	-
Yadav et al (1997)	Tropgene	Maximum root length	7	25103215	26916502	158-160
Yadav et al (1997)	Tropgene	Deep root weight per tiller	7	25103215	26916502	158-160
Price et al (1999)	Tropgene	Maximum root length	7	25472688	26705745	158-160
Xu et al (2004)	Tropgene	Maximum root length	7	25472688	26527594	158-159
Qu et al (2008)	Manually add	root volume	7	25652511	25806439	158
Li et al (2005)	Tropgene	Root dry weight	7	25806439	29561451	159-161
Lou et al（2015）	Manually add	the ratio of deep rooting	7	25949521	26636534	159-160
Courtois et al (2003)	Tropgene	Root dry weight in the 00-30cm layer	7	25989310	29340115	159-161
Yue et al (2006)	Tropgene	Root growth rate in volume	7	26636534	29340115	160-161
Yue et al (2006)	Tropgene	Deep root ratio	7	26636534	29340115	160-161
Price et al (2002c)	Tropgene	Maximum root length	7	26704922	29467498	160-161
Yadav et al (1997)	Tropgene	Deep root weight	7	26912502	28411821	-
Yadav et al (1997)	Tropgene	Root dry weight	7	26912502	28411821	-
Kamoshita et al (2002a)	Tropgene	Deep root weight	7	28785457	28963961	161
Sandhu et al (2013)	Manually add	Root length	8	125275	5108226	162-166
Sandhu et al (2013)	Manually add	Dry root weight	8	682990	5115740	164-166
Sandhu et al (2013)	Manually add	Root length	8	5115740	5591403	-
Sandhu et al (2013)	Manually add	Root length	8	5591403	12294124	167-170
Yue et al (2006)	Tropgene	Root growth rate in volume	8	6763838	12294755	168-170
Price et al (2002c)	Tropgene	Maximum root length	8	12874597	19052586	171-175
Yue et al (2006)	Tropgene	Root growth rate in volume	8	15438155	17942489	172-173
Yue et al (2006)	Tropgene	Root volume	8	15438155	17942489	172-173
Yue et al (2006)	Tropgene	Root growth rate in depth	8	17942347	19957791	174-176
MacMillan et al (2006)	Tropgene	Deep root weight	8	19052416	20662645	176-177
Sandhu et al (2013)	Manually add	Dry root weight	8	21748299	27352428	179-184
Price et al (1999)	Tropgene	Maximum root length	8	23114448	24186193	180-181
Price et al (2002c)	Tropgene	Deep root weight	8	23114448	24186193	180-181
Price et al (2002c)	Tropgene	Maximum root length	8	24185548	27735535	181-186
Yue et al (2006)	Tropgene	Maximum root length	9	1071099	7887602	187-191
Yue et al (2006)	Tropgene	Deep root ratio	9	1071099	7887602	187-191
Yue et al (2006)	Tropgene	Root growth rate in depth	9	7887400	10784336	192-195
Yue et al (2006)	Tropgene	Deep root ratio	9	7887400	10784336	192-195
Kamoshita et al (2002a)	Tropgene	Maximum root length	9	9216376	10905247	194-195
Kamoshita et al (2002a)	Tropgene	Maximum root length	9	10799952	18810331	195-200
Yadav et al (1997)	Tropgene	Root dry weight	9	10799952	11807649	195
Kamoshita et al (2002b)	Tropgene	Deep root weight	9	11807406	20605972	196-201
Li et al (2005)	Tropgene	Root dry weight	9	11807406	17837010	196-199
Kamoshita et al (2002b)	Tropgene	Deep root ratio	9	11807406	20605972	196-201
Hemamalini et al (2000)	Tropgene	Maximum root length	9	11807446	15547564	196-197
Yadav et al (1997)	Tropgene	Deep root weight	9	11807446	15547564	196-197
Zhang et al (2001a)	Tropgene	Penetrated root dry weight	9	12643255	18810331	196-200
Nguyen et al (2004)	Tropgene	Penetrated root dry weight	9	12643255	18810331	196-200
Sandhu et al (2013)	Manually add	Root length	9	12924219	17719681	196-200
Horii et al (2006)	Tropgene	Maximum root length	9	14704764	19320160	196-201
Yadav et al (1997)	Tropgene	Deep root weight per tiller	9	15547109	18514004	197-200
Uga et al (2011)	Manually add	Deep root ratio	9	15972483	16580865	198
Qu et al (2008)	Manually add	maximum root length	9	17642699	20174289	201
Horii et al (2006)	Tropgene	Root dry weight	9	17719681	19320160	201
Price et al (1999)	Tropgene	Maximum root length	9	18493103	18810331	-
Price et al (2002c)	Tropgene	Maximum root length	9	18810067	19245609	-
MacMillan et al (2006)	Tropgene	Maximum root length	9	18810067	19245609	-
MacMillan et al (2006)	Tropgene	Deep root weight	9	18810067	19245609	-
Price et al (2002c)	Tropgene	Maximum root length	9	19182925	19866660	201
Price et al (2002c)	Tropgene	Deep root weight	9	19182925	19866660	201
Yadav et al (1997)	Tropgene	Maximum root length	9	19426937	20482185	201
MacMillan et al (2006)	Tropgene	Maximum root length	9	19732848	20527616	-
Yue et al (2006)	Tropgene	Maximum root length	9	19788222	21189283	-
Zheng et al (2003)	Tropgene	Seminal root length	9	19946740	20482185	-
Courtois et al (2003)	Tropgene	Maximum root length	9	20481607	22195480	-
Price et al (2002c)	Tropgene	Deep root weight	9	20527403	21183202	-
MacMillan et al (2006)	Tropgene	Deep root weight	9	20527403	21183202	-
Zhang et al (2001a)	Tropgene	Root dry weight	10	2619355	11716296	-
Price et al (1999)	Tropgene	Maximum root length	10	3798173	4909260	-
Li et al (2005)	Tropgene	Root fresh weight	10	5503553	14190340	205-215
Nguyen et al (2004)	Tropgene	Root dry weight	10	8857504	11716296	208-210
Lou et al（2015）	Manually add	the ratio of deep rooting	10	13488471	15208914	213-215
Xu et al (2004)	Tropgene	Maximum root length	10	14607047	16410869	216
Yue et al (2006)	Tropgene	Deep root ratio	10	15208914	16637190	216
Courtois et al (2003)	Tropgene	Root dry weight in the 60-90cm layer	10	18014265	19823295	217
Xu et al (2004)	Tropgene	Root dry weight	10	22243157	23031135	221
Yue et al (2006)	Tropgene	Maximum root length	11	383711	2840362	222
Yue et al (2006)	Tropgene	Deep root ratio	11	383711	2840362	222
Price et al (1999)	Tropgene	Maximum root length	11	2015713	4078514	223
MacMillan et al (2006)	Tropgene	Deep root weight	11	2015713	4078514	223
Xu et al (2004)	Tropgene	Maximum root length	11	2449321	3035893	-
Yue et al (2006)	Tropgene	Root growth rate in depth	11	2840213	4073313	223
Xu et al (2004)	Tropgene	Root dry weight	11	3033385	4414504	223
Kamoshita et al (2002a)	Tropgene	Deep root weight per tiller	11	5460751	6686558	224
Yue et al (2006)	Tropgene	Root growth rate in volume	11	9001608	16767617	225-227
Horii et al (2006)	Tropgene	Root dry weight	11	9001608	19173094	225-229
Yue et al (2006)	Tropgene	Maximum root length	11	16767319	18408009	-
Yue et al (2006)	Tropgene	Root growth rate in depth	11	16767319	18408009	-
Yue et al (2006)	Tropgene	Root growth rate in depth	11	16767319	18408009	-
Yue et al (2006)	Tropgene	Deep root ratio	11	16767319	18408009	-
Kamoshita et al (2002a)	Tropgene	Deep root weight	11	17353847	19173094	228-229
Kamoshita et al (2002a)	Tropgene	Deep root ratio	11	17353847	19173094	228-229
Kamoshita et al (2002b)	Tropgene	Deep root ratio	11	17353847	18179510	-
Courtois et al (2003)	Tropgene	Root dry weight	11	19172832	19565672	229
Courtois et al (2003)	Tropgene	Root dry weight in the 00-30cm layer	11	19172832	19565672	229
Courtois et al (2003)	Tropgene	Root dry weight in the 60-90cm layer	11	19172832	19565672	229
Ali et al (2000)	Tropgene	Penetrated root length	11	19563844	20337612	230-231
Kamoshita et al (2002a)	Tropgene	Deep root weight per tiller	11	19563844	22014851	230-233
Kamoshita et al (2002a)	Tropgene	Deep root ratio	11	19563844	22014851	230-233
Price et al (2002c)	Tropgene	Maximum root length	11	21425337	22099273	233
Kamoshita et al (2002a)	Tropgene	Maximum root length	11	22014679	23155291	233-235
Xu et al (2004)	Tropgene	Maximum root length	11	22816378	23764518	235
Zhang et al (2001a)	Tropgene	Penetrated root length	11	24200468	26041524	237-238
Nguyen et al (2004)	Tropgene	Penetrated root length	11	24200468	26041524	237-238
Li et al (2005)	Tropgene	Root dry weight	11	26210617	27202086	238
Qu et al (2008)	Manually add	root volume	12	3581672	8826702	243-246
Yue et al (2006)	Tropgene	Root growth rate in depth	12	17395485	19086702	255-256
Price et al (2002c)	Tropgene	Maximum root length	12	23774861	27404906	261-264
Courtois et al (2003)	Tropgene	Root dry weight in the 00-30cm layer	12	24585902	26108004	262-263
