# Supplementary material for: Genetic control of the root system in rice under normal and drought stress conditions by genome-wide association study
Source: PLoS Genet. 2017 Jul 7;13(7):e1006889. doi: 10.1371/journal.pgen.1006889 (PMC5521850; doi:10.1371/journal.pgen.1006889)
Supplement: S6 Table — (XLS) [file pgen.1006889.s019.xls]

## Sheet: S6 Table
S6 Table. List of 11 reported root related genes in regions of association loci
Gene	Trait	Chr	SNP	P value	LOC	Annotation
DRO1	RWDD	9	0916321114	9.8e-07	09g26840	Control of root system architecture and drought avoidance
WOX11	RWDN	7	0729023405	3.46e-08	07g48560	Crown root formation and development
OsAPY	RWDN	7	0729023405	3.46e-08	07g48430	Root hair formation and root development
RR2	RWDN	2	0221071869	1.15e-07	02g35180	A-type response regulator gene, involved in WOX11 related crown root development
WOX4	RWDN	4	0433016294	1.67e-07	04g55590	Involoved in crown root development and cytokinin signaling
	DVRN	4	0432904000	8.51e-07	04g55590
OsPID	RWDN	12	1226024012	1.07e-08	12g42020	Root development, root gravitropism, Auxin transport.
DGL1	RVDN	1	0128157704	6.35e-08	01g49000	Crown root development, microtubule organization, gibberellin signaling
	RVTN	1	0128206310	7.9e-07	01g49000
	DVRD	1	0128064550	7.91e-07	01g49000
OsCKI1	RWSN	2	0224788036	7.27e-08	02g40860	Root length, lateral root development
OsRHL1	RVDD	6	0604271198	1.09e-07	06g08500	Root hair development
Nal1	RWDD	4	0430940007	3.12e-07	04g52479	Involved in leaf width regulation, adventitious root and spikelet development
OsJAZ1	RWSN	4	0433137256	6.4e-09	04g55920	Jasmonate ZIM-domain protein, TIFY family gene, up regulated under drought stress
	RWTN	4	0433135844	1.58e-08	04g55920
