# Supplementary material for: Genetic control of the root system in rice under normal and drought stress conditions by genome-wide association study
Source: PLoS Genet. 2017 Jul 7;13(7):e1006889. doi: 10.1371/journal.pgen.1006889 (PMC5521850; doi:10.1371/journal.pgen.1006889)
Supplement: S7 Table — (XLS) [file pgen.1006889.s020.xls]

## Sheet: S7 Table
S7 Table. Association and haplotype analysis of Nal1
	Marker	sf04431203347	sf04431203417	sf04431203828	sf04431203841	sf04431204467	sf04431204487	sf04431204670	sf04431205064	sf04431205238	sf04431205430	sf04431205433	sf04431212021	sf04431212165	sf04431212489	sf04431212566	sf04431212627	sf04431212646	sf04431212801	sf04431213814	sf04431214019	sf04431214045	sf04431214479	sf04431214523	sf04431214684	sf04431214728	sf04431214896	sf04431214907	sf04431214921
	Chr	4	4	4	4	4	4	4	4	4	4	4	4	4	4	4	4	4	4	4	4	4	4	4	4	4	4	4	4
	Polymorphism	SNP	SNP	SNP	SNP	SNP	SNP	SNP	SNP	SNP	SNP	SNP	SNP	SNP	SNP	SNP	SNP	SNP	SNP	SNP	SNP	SNP	SNP	SNP	SNP	SNP	SNP	SNP	SNP
	Region	Promoter	Promoter	Promoter	Promoter	Promoter	Promoter	Promoter	Promoter	Promoter	Exon-1	Exon-1	Intron-2	Intron-2	Intron-2	Intron-2	Intron-2	Intron-2	Exon-3	Intron-4	Exon-5	Exon-5	3'UTR	3'UTR	3'UTR	3'UTR	3'UTR	3'UTR	3'UTR
	Pos	-2051	-1981	-1570	-1557	-931	-911	-728	-334	-160	33	36	6624	6768	7092	7169	7230	7249	7404	8417	8622	8648	9082	9126	9287	9331	9499	9510	9524
	marker_F	1.20602	33.6115	0.97761	0.40302	35.5026	35.5026	0.77542	1.57895	0.11938	0.76806	0.62452	0.31626	30.9266	1.57895	0.96527	0.77542	31.2335	0.07941	31.2335	0.67589	0.31863	0.00864	1.38483	1.14469	0.76242	5.72676	5.68261	0.77542
	-LOG10(P value)	0.804054	3.68994	1.35729	0.106841	3.03835	3.03835	1.20787	1.19829	0.0444889	1.04547	0.625541	0.43774	3.15501	1.19829	1.27961	1.20787	2.94197	0.150415	2.94197	1.0411	0.89463	0.103227	1.12663	1.099	1.03378	0.148675	0.160686	1.20787
Accessions	RVTN
C001		A	C	T	A	A	C	C	A	C	A	T	C	C	T	G	C	T	G	T	C	G	A	C	T	A	A	C	G
C002		A	C	C	G	A	C	T	C	C	C	T	G	C	G	A	T	T	G	T	T	A	A	T	G	G	G	CA	A
C003	19.6667	G	G	T	N	A	C	C	A	C	A	A	G	C	T	G	C	T	G	T	C	G	A	C	T	A	A	C	G
C004		G	G	T	N	A	C	C	A	C	A	A	G	C	T	G	C	T	G	T	C	G	A	C	T	A	A	C	G
C005	59.5	A	C	C	G	A	C	T	C	T	C	T	G	C	G	A	T	T	A	T	T	A	G	T	G	G	G	CA	A
C006	35	A	G	T	N	G	T	C	A	C	A	T	C	A	T	G	C	A	G	G	C	G	A	C	T	A	G	CA	G
C007	8.16667	A	G	T	N	G	T	C	A	C	A	T	C	A	T	G	C	A	G	G	C	G	A	C	T	A	G	CA	G
C008		A	C	T	A	A	C	C	A	C	A	T	C	C	T	G	C	T	G	T	C	G	A	C	T	A	A	C	G
C009		A	C	C	G	A	C	T	C	C	C	T	G	C	G	A	T	T	G	T	T	A	A	T	G	G	G	CA	A
C010		A	C	C	G	A	C	T	C	T	C	T	G	C	G	A	T	T	A	T	T	A	G	T	G	G	G	CA	A
C011		A	C	T	A	A	C	C	A	C	A	T	C	C	T	G	C	T	G	T	C	G	A	C	T	A	A	C	G
C012		A	C	C	G	A	C	T	C	C	C	T	G	C	G	A	T	T	A	T	T	A	G	T	G	G	G	CA	A
C013		A	C	C	G	A	C	T	C	C	C	T	G	C	G	A	T	T	A	T	T	A	G	T	G	G	G	CA	A
C014	17.5	A	C	C	G	A	C	T	C	C	C	T	G	C	G	A	T	T	A	T	T	A	G	T	G	G	G	CA	A
C015	33.6667	A	C	C	G	A	C	T	C	C	C	T	G	C	G	A	T	T	A	T	T	A	G	T	G	G	G	CA	A
C016	2	A	C	C	G	A	C	T	C	C	C	T	G	C	G	A	T	T	A	T	T	A	G	T	G	G	G	CA	A
C017	19.1667	A	C	C	G	A	C	T	C	C	C	T	G	C	G	A	T	T	A	T	T	A	G	T	G	G	G	CA	A
C018	0.566667	A	C	C	G	A	C	T	C	C	C	T	G	C	G	A	T	T	A	T	T	A	G	T	G	G	G	CA	A
C019	22.0833	A	C	T	A	A	C	C	A	C	A	T	C	C	T	G	C	T	G	T	C	G	A	C	T	A	A	C	G
C020	18.0833	A	C	T	A	A	C	C	A	C	A	T	C	C	T	G	C	T	G	T	C	G	A	C	T	A	A	C	G
C021	21.3333	A	C	T	A	A	C	C	A	C	A	T	C	C	T	G	C	T	G	T	C	G	A	C	T	A	A	C	G
C022	20.5	A	C	C	G	A	C	T	C	C	C	T	G	C	G	A	T	T	G	T	T	A	A	T	G	G	G	CA	A
C023	11	A	C	C	G	A	C	T	C	C	C	T	G	C	G	A	T	T	G	T	T	A	G	T	G	G	G	CA	A
C024		A	C	T	A	A	C	C	A	C	A	T	C	C	T	G	C	T	G	T	C	G	A	C	T	A	A	C	G
C025		A	C	C	G	A	C	T	C	C	C	T	G	C	G	A	T	T	G	T	T	A	A	T	G	G	G	CA	A
C026		A	C	C	G	A	C	T	C	C	C	T	G	C	G	A	T	T	A	T	T	A	G	T	G	G	G	CA	A
C027	30	A	C	T	A	A	C	C	A	C	A	T	C	C	T	G	C	T	G	T	C	G	A	C	T	A	A	C	G
C028		A	C	C	G	A	C	T	C	C	C	T	G	C	G	A	T	T	A	T	T	A	G	T	G	G	G	CA	A
C029	7.96667	A	C	C	G	A	C	T	C	C	C	T	G	C	G	A	T	T	A	T	T	A	G	T	G	G	G	CA	A
C030	26.6667	A	C	T	A	A	C	C	A	C	A	T	C	C	T	G	C	T	G	T	C	G	A	C	T	A	A	C	G
C031	31.1667	A	C	T	A	A	C	C	A	C	A	T	C	C	T	G	C	T	G	T	C	G	A	C	T	A	A	C	G
C032	18.9167	A	C	C	G	A	C	T	C	C	C	T	G	C	G	A	T	T	G	T	T	A	G	T	G	G	G	CA	A
C033		A	C	T	A	A	C	C	A	C	A	T	C	C	T	G	C	T	G	T	C	G	A	C	T	A	A	C	G
C034		A	C	C	G	A	C	T	C	C	C	T	G	C	G	A	T	T	G	T	T	A	G	T	G	G	G	CA	A
C035		A	C	C	G	A	C	T	C	C	C	T	G	C	G	A	T	T	G	T	T	A	A	T	G	G	G	CA	A
C036	14.75	A	C	T	A	A	C	C	A	C	A	T	C	C	T	G	C	T	G	T	C	G	A	C	T	A	A	C	G
C037	14.3333	A	C	T	A	A	C	C	A	C	A	T	C	C	T	G	C	T	G	T	C	G	A	C	T	A	A	C	G
C038	38.8333	A	C	T	A	A	C	C	A	C	A	T	C	C	T	G	C	T	G	T	C	G	A	C	T	A	A	C	G
C039		A	C	T	A	A	C	C	A	C	A	T	C	C	T	G	C	T	G	T	C	G	A	C	T	A	A	C	G
C040	21.1667	A	C	T	A	A	C	C	A	C	A	T	C	C	T	G	C	T	G	T	C	G	A	C	T	A	A	C	G
C041	10	A	C	T	A	A	C	C	A	C	A	T	C	C	T	G	C	T	G	T	C	G	A	C	T	A	A	C	G
C042	22.3333	A	C	C	G	A	C	T	C	C	C	T	G	C	G	A	T	T	G	T	T	A	A	T	G	G	G	CA	A
C043	23.3333	A	C	T	A	A	C	C	A	C	A	T	C	C	T	G	C	T	G	T	C	G	A	C	T	A	A	C	G
C044		A	C	C	G	A	C	T	C	C	C	T	G	C	G	A	T	T	A	T	T	A	G	T	G	G	G	CA	A
C045	17.1667	A	C	C	G	A	C	T	C	C	C	T	G	C	G	A	T	T	G	T	T	A	A	T	G	G	G	CA	A
C046		A	C	T	A	A	C	C	A	C	A	T	C	C	T	G	C	T	G	T	C	G	A	C	T	A	A	C	G
C047	67.3333	A	C	T	A	A	C	C	A	C	A	T	C	C	T	G	C	T	G	T	C	G	A	C	T	A	A	C	G
C048	20	A	C	C	G	A	C	T	C	C	C	T	G	C	G	A	T	T	A	T	T	A	G	T	G	G	G	CA	A
C049	37	A	C	T	A	A	C	C	A	C	A	T	C	C	T	G	C	T	G	T	C	G	A	C	T	A	A	C	G
C050	28.6667	A	C	T	A	A	C	C	A	C	A	T	C	C	T	G	C	T	G	T	C	G	A	C	T	A	A	C	G
C051	16	A	C	C	G	A	C	T	C	C	C	T	G	C	G	A	T	T	A	T	T	A	G	T	G	G	G	CA	A
C052		A	C	C	G	A	C	T	C	C	C	T	G	C	G	A	T	T	A	T	T	A	G	T	G	G	G	CA	A
C053	31.25	A	C	T	A	A	C	C	A	C	A	T	C	C	T	G	C	T	G	T	C	G	A	C	T	A	A	C	G
C054	40.3333	A	C	C	G	A	C	T	C	C	C	T	G	C	G	A	T	T	G	T	T	A	G	T	G	G	G	CA	A
C055		A	C	C	G	A	C	T	C	C	C	T	G	C	G	A	T	T	G	T	T	A	A	T	G	G	G	CA	A
C056	14.25	A	C	C	G	A	C	T	C	C	C	T	G	C	G	A	T	T	G	T	T	A	G	T	G	G	G	CA	A
C057	11.5	A	C	C	G	A	C	T	C	C	C	T	G	C	G	A	T	T	G	T	T	A	A	T	G	G	G	CA	A
C058	12.7	A	C	T	A	A	C	C	A	C	A	T	C	C	T	G	C	T	G	T	C	G	A	C	T	A	A	C	G
C059	32.8333	A	G	T	N	G	T	C	A	C	A	T	C	A	T	G	C	A	G	G	C	G	A	C	T	A	G	CA	G
C060	24.75	A	C	T	A	A	C	C	A	C	A	T	C	C	T	G	C	T	G	T	C	G	A	C	T	A	A	C	G
C061	38.3333	A	C	T	A	A	C	C	A	C	A	T	C	C	T	G	C	T	G	T	C	G	A	C	T	A	A	C	G
C062	39.6667	A	C	T	A	A	C	C	A	C	A	T	C	C	T	G	C	T	G	T	C	G	A	C	T	A	A	C	G
C063	14.5	A	C	C	G	A	C	T	C	C	C	T	G	C	G	A	T	T	A	T	T	A	G	T	G	G	G	CA	A
C064	15.9	A	C	C	G	A	C	T	C	C	C	T	G	C	G	A	T	T	G	T	T	A	G	T	G	G	G	CA	A
C065	25.6667	A	G	T	N	G	T	C	A	C	A	T	C	A	T	G	C	A	G	G	C	G	A	C	T	A	G	CA	G
C066	27.6667	A	C	T	A	A	C	C	A	C	A	T	C	C	T	G	C	T	G	T	C	G	A	C	T	A	A	C	G
C067	35.5	A	C	C	G	A	C	T	C	C	C	T	G	C	G	A	T	T	G	T	T	A	G	T	G	G	G	CA	A
C068		A	C	C	G	A	C	T	C	C	C	T	G	C	G	A	T	T	G	T	T	A	A	T	G	G	G	CA	A
C069	30	A	C	T	A	A	C	C	A	C	A	T	C	C	T	G	C	T	G	T	C	G	A	C	T	A	A	C	G
C070	8.91667	A	C	C	G	A	C	T	C	C	C	T	G	C	G	A	T	T	A	T	T	A	G	T	G	G	G	CA	A
C071	36.3333	A	C	C	G	A	C	T	C	C	C	T	G	C	G	A	T	T	G	T	T	A	G	T	G	G	G	CA	A
C072		A	C	T	A	A	C	C	A	C	A	T	C	C	T	G	C	T	G	T	C	G	A	C	T	A	A	C	G
C073		A	C	T	G	A	C	C	A	C	A	T	C	C	T	G	C	T	G	T	C	G	A	C	T	A	A	C	G
C074	46.1667	A	C	C	G	A	C	T	C	C	C	T	G	C	G	A	T	T	G	T	T	A	G	T	G	G	G	CA	A
C075	6.66667	A	C	C	G	A	C	T	C	C	C	T	G	C	G	A	T	T	G	T	T	A	G	T	G	G	G	CA	A
C076	22.5333	A	G	T	N	G	T	C	A	C	A	T	C	A	T	G	C	A	G	G	C	G	A	C	T	A	G	CA	G
C077	21.5	A	G	T	N	G	T	C	A	C	A	T	C	A	T	G	C	A	G	G	C	G	A	C	T	A	G	CA	G
C078	19.5	A	C	T	A	A	C	C	A	C	A	T	C	C	T	G	C	T	G	T	C	G	A	C	T	A	A	C	G
C079	15.6667	A	C	C	G	A	C	T	C	C	C	T	G	C	G	A	T	T	G	T	T	A	A	T	G	G	G	CA	A
C080	22	A	C	T	A	A	C	C	A	C	A	T	C	C	T	G	C	T	G	T	C	G	A	C	T	A	A	C	G
C081	33.3333	A	G	T	N	G	T	C	A	C	A	T	C	A	T	G	C	A	G	G	C	G	A	C	T	A	G	CA	G
C082	21.6667	A	C	C	G	A	C	T	C	C	C	T	G	C	G	A	T	T	G	T	T	A	G	T	G	G	G	CA	A
C083		A	C	C	G	A	C	T	C	C	C	T	G	C	G	A	T	T	G	T	T	A	A	T	G	G	G	CA	A
C084	35.6667	A	C	C	G	A	C	T	C	C	C	T	G	C	G	A	T	T	G	T	T	A	A	T	G	G	G	CA	A
C085		A	C	C	G	A	C	T	C	C	C	T	G	C	G	A	T	T	G	T	T	A	A	T	G	G	G	CA	A
C086		A	C	C	G	A	C	T	C	C	C	T	G	C	G	A	T	T	G	T	T	A	A	T	G	G	G	CA	A
C087	20.1333	A	C	C	G	A	C	T	C	C	C	T	G	C	G	A	T	T	G	T	T	A	G	T	G	G	G	CA	A
C088	36	A	C	T	A	G	T	C	A	C	A	T	C	C	T	G	C	T	G	T	C	G	A	C	T	A	A	C	G
C089		A	C	C	G	A	C	T	C	C	C	T	G	C	G	A	T	T	G	T	T	A	G	T	G	G	G	CA	A
C090	41.3333	A	C	T	A	A	C	C	A	C	A	T	C	C	T	G	C	T	G	T	C	G	A	C	T	A	A	C	G
C091	12.1667	A	G	T	N	G	T	C	A	C	A	T	C	A	T	G	C	A	G	G	C	G	A	C	T	A	G	CA	G
C092		A	G	T	N	G	T	C	A	C	A	T	C	A	T	G	C	A	G	G	C	G	A	C	T	A	G	CA	G
C093	67.1667	A	C	C	G	A	C	T	C	C	C	T	G	C	G	A	T	T	A	T	T	A	A	T	G	G	G	CA	A
C094	26.3333	A	C	C	G	A	C	T	C	C	C	T	G	C	G	A	T	T	G	T	T	A	A	T	G	G	G	CA	A
C095		A	C	T	A	A	C	C	A	C	A	T	C	C	T	G	C	T	G	T	C	G	A	C	T	A	A	C	G
C096	28.9667	A	C	C	G	A	C	T	C	C	C	T	G	C	G	A	T	T	G	T	T	A	G	T	G	G	G	CA	A
C097	65.8333	A	C	T	A	N	N	C	A	C	A	T	C	C	T	G	C	T	G	T	C	G	A	C	T	A	A	C	G
C098	45.5	A	G	T	N	G	T	C	A	C	A	T	C	C	T	G	C	A	G	G	C	G	A	C	T	A	G	CA	G
C099		A	C	C	G	A	C	T	C	C	C	T	G	C	G	A	T	T	G	T	T	A	G	T	G	G	G	CA	A
C100	30.3333	A	G	T	N	G	T	C	A	C	A	T	C	A	T	G	C	A	G	G	C	G	A	C	T	A	G	CA	G
C101	22.5	A	C	C	G	A	C	T	C	C	C	T	G	C	G	A	T	T	G	T	T	A	A	T	G	G	G	CA	A
C102		A	C	C	G	A	C	T	C	C	C	T	G	C	G	A	T	T	G	T	T	A	G	T	G	G	G	CA	A
C103	65	A	C	C	G	A	C	T	C	C	C	T	G	C	G	A	T	T	N	T	T	A	G	T	G	G	G	CA	A
C104	44.6667	A	C	T	A	A	C	C	A	C	A	T	C	C	T	G	C	T	G	T	C	G	A	C	T	A	A	C	G
C105		A	C	T	A	A	C	C	A	C	A	T	C	C	T	G	C	T	G	T	C	G	A	C	T	A	A	C	G
C106	18.6667	A	C	C	G	A	C	T	C	C	C	T	G	C	G	A	T	T	G	T	T	A	A	T	G	G	G	CA	A
C107		A	G	T	N	G	T	C	A	C	A	T	C	A	T	G	C	A	G	G	C	G	A	C	T	A	G	CA	G
C108	29.9167	A	C	T	A	A	C	C	A	C	A	T	C	C	T	G	C	T	G	T	C	G	A	C	T	A	A	C	G
C109		A	C	C	G	A	C	T	C	C	C	T	G	C	G	A	T	T	G	T	T	A	A	T	G	G	G	CA	A
C110	32.5667	A	C	T	A	A	C	C	A	C	A	T	C	C	T	G	C	T	G	T	C	G	A	C	T	A	A	C	G
C111	47.3333	A	C	C	G	A	C	T	C	C	C	T	G	C	G	A	T	T	G	T	T	A	A	T	G	G	G	CA	A
C112	17.5	A	C	C	G	A	C	T	C	C	C	T	G	C	G	A	T	T	G	T	T	A	A	T	G	G	G	CA	A
C113	16.1	A	C	T	A	A	C	C	A	C	A	T	C	C	T	G	C	T	G	T	C	G	A	C	T	A	A	C	G
C114	19	A	C	T	A	A	C	C	A	C	A	T	C	C	T	G	C	T	G	T	C	G	A	C	T	A	A	C	G
C115	0.4	A	C	C	G	A	C	T	C	C	C	T	G	C	G	A	T	T	G	T	T	A	A	T	N	A	G	CA	A
C116	3	A	C	C	G	A	C	T	C	C	C	T	G	C	G	A	T	T	A	T	T	A	G	T	G	G	G	CA	A
C117		A	C	T	A	A	C	C	A	C	A	T	C	C	T	G	C	T	G	T	C	G	A	C	T	A	A	C	G
C118	100	A	C	T	A	A	C	C	A	C	A	T	C	C	T	G	C	T	G	T	C	G	A	C	T	A	A	C	G
C119	18.75	A	C	C	G	A	C	T	C	C	C	T	G	C	G	A	T	T	A	T	T	A	G	T	G	G	G	CA	A
C120	23.6667	A	C	C	G	A	C	T	C	C	C	T	G	C	G	A	T	T	A	T	T	A	G	T	G	G	G	CA	A
C121	77	A	G	T	N	G	T	C	A	C	A	T	C	A	T	G	C	A	G	G	C	G	A	C	T	A	G	CA	G
C122	20.1667	A	G	T	N	G	T	C	A	C	A	T	C	A	T	G	C	A	G	G	C	G	A	C	T	A	G	CA	G
C123	14.5	A	C	T	A	A	C	C	A	C	A	T	C	C	T	G	C	T	G	T	C	G	A	C	T	A	A	C	G
C124	37	G	C	T	DEL	A	C	C	A	C	A	A	G	C	T	G	C	T	G	T	C	G	A	C	T	A	G	CA	G
C125	22.6	A	C	C	G	A	C	T	C	C	C	T	G	C	G	A	T	T	A	T	T	A	G	T	G	G	G	CA	A
C126		A	C	C	G	A	C	C	C	C	C	T	C	C	G	A	T	T	G	T	T	A	G	T	T	G	G	CA	A
C127	1.83333	A	C	T	A	A	C	C	A	C	A	T	C	C	T	G	C	T	G	T	C	G	A	C	T	A	A	C	G
C128		A	C	T	A	A	C	C	A	C	A	T	C	C	T	G	C	T	G	T	C	G	A	C	T	A	A	C	G
C129		A	G	T	N	G	T	C	A	C	A	T	C	A	T	G	C	A	G	G	C	G	A	C	T	A	G	CA	G
C130		A	C	C	G	A	C	T	C	C	C	T	G	C	G	A	T	T	G	T	T	A	G	T	G	G	G	CA	A
C131	12.5	A	C	T	A	A	C	C	A	C	A	T	C	C	T	G	C	T	G	T	C	G	A	C	T	A	A	C	G
C132		A	C	T	N	A	C	C	A	C	A	T	C	C	T	G	C	T	G	T	C	G	A	C	T	A	A	C	G
C133	40.1667	A	C	C	G	A	C	T	C	C	C	T	G	C	G	A	T	T	G	T	T	A	A	T	G	G	G	CA	A
C134	18.5	A	C	C	G	A	C	T	C	C	C	T	G	C	G	A	T	T	G	T	T	A	A	T	G	G	G	CA	A
C135		G	G	T	N	A	C	C	A	C	A	A	G	C	T	G	C	T	G	T	C	G	A	C	T	A	A	C	G
C136	25.3333	A	C	C	G	A	C	T	C	C	C	T	G	C	G	A	T	T	G	T	T	A	A	T	G	G	G	CA	A
C137		A	C	C	G	A	C	T	C	C	C	T	G	C	G	A	T	T	G	T	T	A	A	T	G	G	G	CA	A
C138	28.8333	G	C	T	N	A	C	C	A	C	A	T	G	C	T	G	C	T	G	T	C	G	A	C	T	A	A	C	G
C139		A	C	T	N	A	C	C	A	C	A	T	G	C	T	G	C	T	G	T	C	G	A	C	T	A	A	C	G
C140	40.65	A	C	T	A	A	C	C	A	C	A	T	C	C	T	G	C	T	G	T	C	G	A	C	T	A	A	C	G
C141	40.6667	A	C	T	A	A	C	C	A	C	A	T	C	C	T	G	C	T	G	T	C	G	A	C	T	A	A	C	G
C142	165.5	A	G	T	N	G	T	C	A	C	A	T	C	A	T	G	C	A	G	G	C	G	A	C	T	A	G	CA	G
C143	29.6667	A	C	C	G	A	C	T	C	C	C	T	G	C	G	A	T	T	G	T	T	A	A	T	G	G	G	CA	A
C144	23.6667	A	C	C	G	A	C	T	C	C	C	T	G	C	G	A	T	T	G	T	T	A	A	T	G	G	G	CA	A
C145		A	C	T	A	A	C	C	A	C	A	T	C	C	T	G	C	T	G	T	C	G	A	C	T	A	A	C	G
C146		A	C	C	G	A	C	T	C	C	C	T	G	C	G	A	T	T	A	T	T	A	G	T	G	G	G	CA	A
C147	43.3333	A	C	T	A	A	C	C	A	C	A	T	C	C	T	G	C	T	G	T	C	G	A	C	T	A	A	C	G
C148		A	C	T	A	A	C	C	A	C	A	T	C	C	T	G	C	T	G	T	C	G	A	C	T	A	A	C	G
C149	14.5	A	C	C	G	A	C	T	C	C	C	T	G	C	G	A	T	T	A	T	T	A	G	T	G	G	G	CA	A
C150		A	C	C	G	A	C	T	C	C	C	T	G	C	G	A	T	T	A	T	T	A	G	T	G	G	G	CA	A
C151	29.3333	A	C	T	A	A	C	C	A	C	A	T	C	C	T	G	C	T	G	T	C	G	A	C	T	A	A	C	G
C152	39.1667	A	C	C	G	A	C	T	C	C	C	T	G	C	G	A	T	T	A	T	T	A	G	T	G	G	G	CA	A
C153	14	A	C	C	G	A	C	T	C	T	C	T	G	C	G	A	T	T	A	T	T	A	G	T	G	G	G	CA	A
C154		A	C	C	G	A	C	T	C	C	C	T	G	C	G	A	T	T	A	T	T	A	G	T	G	G	G	CA	A
C155		A	C	T	A	A	C	C	A	C	A	T	C	C	T	G	C	T	G	T	C	G	A	C	T	A	A	C	G
C156	1.5	A	C	T	A	A	C	C	A	C	A	T	C	C	T	G	C	T	G	T	C	G	A	C	T	A	A	C	G
C157		G	C	T	DEL	A	C	C	A	C	A	A	G	C	T	G	C	T	G	T	C	G	A	C	T	A	G	CA	G
C158	21.3333	A	C	T	A	A	C	C	A	C	A	T	C	C	T	G	C	T	G	T	C	G	A	C	T	A	A	C	G
C159		A	C	T	A	A	C	C	A	C	A	T	C	C	T	G	C	T	G	T	C	G	A	C	T	A	A	C	G
C160	15.8333	A	C	T	A	A	C	C	A	C	A	T	C	C	T	G	C	T	G	T	C	G	A	C	T	A	A	C	G
C161	26	A	C	T	A	A	C	C	A	C	A	T	C	C	T	G	C	T	G	T	C	G	A	C	T	A	A	C	G
C162	87.6667	A	C	C	G	A	C	T	C	C	C	T	G	C	G	A	T	T	G	T	T	A	A	T	G	G	G	CA	A
C163	13.25	A	C	T	A	A	C	C	A	C	A	T	C	C	T	G	C	T	G	T	C	G	A	C	T	A	A	C	G
C164		A	C	T	A	A	C	C	A	C	A	T	C	C	T	G	C	T	G	T	C	G	A	C	T	A	A	C	G
C165	14.1	A	C	T	A	A	C	C	A	C	A	T	C	C	T	G	C	T	G	T	C	G	A	C	T	A	A	C	G
C166	15.3333	A	C	T	A	A	C	C	A	C	A	T	C	C	T	G	C	T	G	T	C	G	A	C	T	A	A	C	G
C167		A	C	C	G	A	C	T	C	C	C	T	G	C	G	A	T	T	G	T	T	A	A	T	G	G	G	CA	A
C168	26.1667	A	C	C	G	A	C	T	C	C	C	T	G	C	G	A	T	T	G	T	T	A	A	T	G	G	G	CA	A
C169	28.5	A	C	T	A	A	C	C	A	C	A	T	C	C	T	G	C	T	G	T	C	G	A	C	T	A	A	C	G
C170	11	A	C	C	G	A	C	T	C	C	C	T	G	C	G	A	T	T	G	T	T	A	A	T	G	G	G	CA	A
C171	7	A	C	C	G	A	C	T	C	C	C	T	G	C	G	A	T	T	G	T	T	A	A	T	G	G	G	CA	A
C172	11.7667	A	C	C	G	A	C	T	C	C	C	T	G	C	G	A	T	T	A	T	T	A	G	T	G	G	G	CA	A
C173	22.1667	A	C	T	A	A	C	C	A	C	A	T	C	C	T	G	C	T	G	T	C	G	A	C	T	A	A	C	G
C174	36	A	C	T	A	A	C	C	A	C	A	T	C	C	T	G	C	T	G	T	C	G	A	C	T	A	A	C	G
C175	34	A	C	T	A	A	C	C	A	C	A	T	C	C	T	G	C	T	G	T	C	G	A	C	T	A	A	C	G
C176	47.1667	A	C	T	A	G	T	C	A	C	A	T	C	C	T	G	C	T	G	T	C	G	A	C	T	A	A	C	G
C177	18.75	A	C	C	G	A	C	T	C	C	C	T	G	C	G	A	T	T	G	T	T	A	G	T	G	G	G	CA	A
C178		A	C	T	A	A	C	C	A	C	A	T	C	C	T	G	C	T	G	T	C	G	A	C	T	A	A	C	G
C179		A	C	C	G	A	C	T	C	C	C	T	G	C	G	A	T	T	A	T	T	A	G	T	G	G	G	CA	A
C180		A	C	T	A	A	C	C	A	C	A	T	C	C	T	G	C	T	G	T	C	G	A	C	T	A	A	C	G
C181	26.5	A	C	C	G	A	C	T	C	C	C	T	G	C	G	A	T	T	G	T	T	A	G	T	G	G	G	CA	A
C182	29.3333	A	C	T	A	A	C	C	A	C	A	T	C	C	T	G	C	T	G	T	C	G	A	C	T	A	A	C	G
C183		A	C	C	G	A	C	T	C	C	C	T	G	C	G	A	T	T	G	T	T	A	A	T	G	G	G	CA	A
C184	47.6667	A	C	T	A	A	C	C	A	C	A	T	C	C	T	G	C	T	G	T	C	G	A	C	T	A	A	C	G
C185		A	C	C	G	A	C	T	C	C	C	T	G	C	G	A	T	T	A	T	T	A	G	T	G	G	G	CA	A
C186	38.1667	A	C	C	G	A	C	T	C	C	C	T	G	C	G	A	T	T	A	T	T	A	G	T	G	G	G	CA	A
C187		A	C	C	G	A	C	T	C	C	C	T	G	C	G	A	T	T	G	T	T	A	G	T	G	G	G	CA	A
C188	29	A	C	C	G	A	C	T	C	C	C	T	G	C	G	A	T	T	G	T	T	A	G	T	G	G	G	CA	A
C189	15.6667	A	C	C	G	A	C	T	C	C	C	T	G	C	G	A	T	T	G	T	T	A	A	T	G	G	G	CA	A
C190		A	C	C	G	A	C	T	C	C	C	T	G	C	G	A	T	T	G	T	T	A	A	T	G	G	G	CA	A
C191		A	C	T	A	A	C	C	A	C	A	T	C	C	T	G	C	T	G	T	C	G	A	C	T	A	A	C	G
C192		A	G	T	N	G	T	C	A	C	A	T	C	A	T	G	C	A	G	G	C	G	A	C	T	A	G	CA	G
C193		A	C	C	G	A	C	T	C	C	C	T	G	C	G	A	T	T	A	T	T	A	G	T	G	G	G	CA	A
C194	20.3333	A	C	C	G	A	C	T	C	C	C	T	G	C	G	A	T	T	G	T	T	A	A	T	G	G	G	CA	A
C195	20	A	C	C	G	A	C	T	C	C	C	T	G	C	G	A	T	T	G	T	T	A	G	T	G	G	G	CA	A
C196	67.3333	A	C	C	G	A	C	T	C	C	C	T	G	C	G	A	T	T	N	T	T	A	A	T	G	G	G	CA	A
C197		A	C	C	G	A	C	T	C	C	C	T	G	C	G	A	T	T	G	T	T	A	A	T	G	G	G	CA	A
C198		A	C	T	A	A	C	C	A	C	A	T	C	C	T	G	C	T	G	T	C	G	A	C	T	A	A	C	G
C199		A	C	C	G	A	C	T	C	C	C	T	G	C	G	A	T	T	G	T	C	A	A	T	G	G	G	CA	A
C200		A	C	T	A	A	C	C	A	C	A	T	C	C	T	G	C	T	G	T	C	G	A	C	T	A	A	C	G
C201	68	A	G	T	N	G	T	C	C	C	A	T	G	C	G	G	C	T	G	T	C	G	A	T	T	A	G	CA	G
C202	40.7667	A	C	C	G	A	C	T	C	C	C	T	G	C	G	A	T	T	G	T	T	A	A	T	G	G	G	CA	A
C203	18.1	A	C	T	A	A	C	C	A	C	A	T	C	C	T	G	C	T	G	T	C	G	A	C	T	A	A	C	G
W001	26.6667	A	C	T	A	A	C	C	A	C	A	T	C	C	T	G	C	T	G	T	C	G	A	C	T	A	A	C	G
W002	20.1667	A	C	C	G	A	C	T	C	T	C	T	G	C	G	A	T	T	A	T	T	A	G	T	G	G	G	CA	A
W003	43.25	A	C	C	G	A	C	T	C	C	C	T	G	C	G	A	T	T	A	T	T	A	G	T	G	G	G	CA	A
W004		A	C	C	G	A	C	T	C	T	C	T	G	C	G	A	T	T	A	T	T	A	G	T	G	G	G	CA	A
W005	21.8333	A	C	C	G	A	C	T	C	T	C	T	G	C	G	A	T	T	A	T	T	A	G	T	G	G	G	CA	A
W006		A	C	C	G	A	C	T	C	T	C	T	G	C	G	A	T	T	A	T	T	A	G	T	G	G	G	CA	A
W007		A	C	C	G	A	C	T	C	T	C	T	G	C	G	A	T	T	A	T	T	A	G	T	G	G	G	CA	A
W008		A	C	C	G	A	C	T	C	T	C	T	G	C	G	A	T	T	A	T	T	A	G	T	G	G	G	CA	A
W009	68.3333	A	G	T	N	G	T	C	A	C	A	T	C	A	T	G	C	A	G	G	C	G	A	C	T	A	G	CA	G
W010		A	C	C	G	A	C	T	C	T	C	T	G	C	G	A	T	T	A	T	T	A	G	T	G	G	G	CA	A
W011	16.5	A	C	C	G	A	C	T	C	C	C	T	G	C	G	A	T	T	A	T	T	A	G	T	G	G	G	CA	A
W012	6.96667	A	C	C	G	A	C	T	C	C	C	T	G	C	G	A	T	T	A	T	T	A	G	T	G	G	G	CA	A
W013		A	C	C	G	A	C	T	C	C	C	T	G	C	G	A	T	T	A	T	T	A	G	T	G	G	G	CA	A
W014		A	C	C	G	A	C	C	C	C	A	T	G	C	G	G	C	T	G	T	C	G	A	T	T	A	G	CA	G
W015	69	A	C	C	G	A	C	T	C	C	C	T	G	C	G	A	T	T	A	T	T	A	G	T	G	G	G	CA	A
W016		A	C	C	G	A	C	T	C	C	C	T	G	C	G	A	T	T	A	T	T	A	G	T	G	G	G	CA	A
W017	14.6667	A	C	C	G	A	C	T	C	T	C	T	G	C	G	A	T	T	A	T	T	A	G	T	G	G	G	CA	A
W018	1	A	C	C	G	A	C	T	C	C	C	T	G	C	G	A	T	T	G	T	T	A	A	T	G	G	G	CA	A
W019	24.1667	A	C	C	G	A	C	T	C	C	C	T	G	C	G	A	T	T	A	T	T	A	G	T	G	G	G	CA	A
W020		A	C	C	G	A	C	T	C	C	C	T	G	C	G	A	T	T	G	T	T	A	A	T	G	G	G	CA	A
W021	31.1667	A	C	C	G	A	C	T	C	C	C	T	G	C	G	A	T	T	A	T	T	A	G	T	G	G	G	CA	A
W022	9.75	A	C	C	G	A	C	T	C	T	C	T	G	C	G	A	T	T	A	T	T	A	G	T	G	G	G	CA	A
W023	87.3333	A	C	T	A	A	C	C	A	C	A	T	C	C	T	G	C	T	G	T	C	G	A	C	T	A	A	C	G
W024		A	C	C	G	A	C	T	C	T	C	T	G	C	G	A	T	T	A	T	T	A	G	T	G	G	G	CA	A
W025		A	C	C	G	A	C	T	C	C	C	T	G	C	G	A	T	T	A	T	T	A	G	T	G	G	G	CA	A
W026	58.3333	A	C	T	A	A	C	C	A	C	A	T	C	C	T	G	C	T	G	T	C	G	A	C	T	A	A	C	G
W027	5.5	A	C	C	G	A	C	T	C	T	C	T	G	C	G	A	T	T	A	T	T	A	G	T	G	G	G	CA	A
W028	98	A	C	C	G	A	C	T	C	C	C	T	G	C	G	A	T	T	A	T	T	A	G	T	G	G	G	CA	A
W029	70	A	G	T	N	G	T	C	A	C	A	T	C	A	T	G	C	A	G	G	C	A	A	C	T	A	G	CA	G
W030		A	C	C	G	A	C	T	C	C	C	T	G	C	G	A	T	T	G	T	T	A	G	T	G	G	G	CA	A
W031	20.0667	A	C	C	G	A	C	T	C	C	C	T	G	C	G	A	T	T	G	T	T	A	A	T	G	G	G	CA	A
W032		A	C	C	G	A	C	T	C	C	C	T	G	C	G	A	T	T	G	T	T	A	A	T	G	G	G	CA	A
W033		A	C	T	A	A	C	C	A	C	A	T	C	C	T	G	C	T	G	T	C	G	A	C	T	A	A	C	G
W034		A	C	C	G	A	C	T	C	C	C	T	G	C	G	A	T	T	A	T	T	A	G	T	G	G	G	CA	A
W035		A	N	T	N	G	T	C	A	C	A	T	C	A	T	G	C	N	G	G	C	G	A	C	T	A	G	CA	G
W036		A	C	T	A	A	C	C	A	C	A	T	C	C	T	G	C	T	G	T	C	G	A	C	T	A	A	C	G
W037		A	C	T	A	A	C	C	A	C	A	T	C	C	T	G	C	T	G	T	C	G	A	C	T	A	A	C	G
W038	21	A	C	C	G	A	C	T	C	C	C	T	G	C	G	A	T	T	G	T	T	A	G	T	G	G	G	CA	A
W039	78.8333	A	C	T	A	A	C	C	A	C	A	T	C	C	T	G	C	T	G	T	C	G	A	C	T	A	A	C	G
W040		A	C	T	A	A	C	C	A	C	A	T	C	C	T	G	C	T	G	T	C	G	A	C	T	A	A	C	G
W041	104.5	A	C	C	G	A	C	T	C	T	C	T	G	C	G	A	T	T	A	T	T	A	G	T	G	G	G	CA	A
W042	62.3333	A	C	C	G	A	C	T	C	C	C	T	G	C	G	A	T	T	A	T	T	A	G	T	G	G	G	CA	A
W043	42	A	C	T	A	A	C	C	A	C	A	T	C	C	T	G	C	T	G	T	C	G	A	C	T	A	A	C	G
W044	29.3333	A	C	T	A	A	C	C	A	C	A	T	C	C	T	G	C	T	G	T	C	G	A	C	T	A	A	C	G
W045	1	A	C	C	G	A	C	T	C	C	C	T	G	C	G	A	T	T	G	T	T	A	A	T	G	G	G	CA	A
W046		A	C	T	A	A	C	C	A	C	A	T	C	C	T	G	C	T	G	T	C	G	A	C	T	A	A	C	G
W047	45	G	G	T	N	A	C	C	A	C	A	A	G	C	T	G	C	T	G	T	C	G	A	C	T	A	A	C	G
W048	93	A	C	C	G	A	C	T	C	C	C	T	G	C	G	A	T	T	A	T	T	A	G	T	G	G	G	CA	A
W049	35	A	C	C	G	A	C	T	C	C	C	T	G	C	G	A	T	T	A	T	T	A	G	T	G	G	G	CA	A
W050	73.5	A	C	C	G	A	C	T	C	C	C	T	G	C	G	A	T	T	G	T	T	A	A	T	G	G	G	CA	A
W051	53.5	A	C	T	A	A	C	C	A	C	A	T	C	C	T	G	C	T	G	T	C	G	A	C	T	A	A	C	G
W052	0.6	A	C	C	G	A	C	T	C	C	C	T	G	C	G	A	T	T	A	T	T	A	G	T	G	G	G	CA	A
W053		A	C	C	G	A	C	T	C	T	C	T	G	C	G	A	T	T	A	T	T	A	G	T	G	G	G	CA	A
W054		A	C	T	A	A	C	C	A	C	A	T	C	C	T	G	C	T	G	T	C	G	A	C	T	A	A	C	G
W055	23	A	C	C	G	A	C	T	C	C	C	T	G	C	G	A	T	T	G	T	T	A	A	C	G	G	G	CA	A
W056	21.85	A	C	C	G	A	C	T	C	C	C	T	G	C	G	A	T	T	A	T	T	A	G	T	G	G	G	CA	A
W057	33.3333	A	C	C	G	A	C	T	C	T	C	T	G	C	G	A	T	T	A	T	T	A	G	T	G	G	G	CA	A
W058	41	A	C	C	G	A	C	T	C	C	C	T	G	C	G	A	T	T	G	T	T	A	A	T	G	G	G	CA	A
W059		A	C	C	G	A	C	T	C	C	C	T	G	C	G	A	T	T	G	T	T	A	G	T	G	G	G	CA	A
W060		A	C	C	G	A	C	T	C	C	C	T	G	C	G	A	T	T	A	T	T	A	G	T	G	G	G	CA	A
W061	10.7667	A	C	C	G	A	C	T	C	C	C	T	G	C	G	A	T	T	G	T	T	A	A	T	G	G	G	CA	A
W062	54	A	C	C	G	A	C	T	C	C	C	T	G	C	G	A	T	T	A	T	T	A	G	T	G	G	G	CA	A
W063	13.9	A	C	C	G	A	C	T	C	C	C	T	G	C	G	A	T	T	G	T	T	A	A	T	G	G	G	CA	A
W064		A	C	C	G	A	C	T	C	C	C	T	G	C	G	A	T	T	G	T	T	A	A	T	G	G	G	CA	A
W065	33.5	A	C	C	G	A	C	T	C	T	C	T	G	C	G	A	T	T	A	T	T	A	G	T	G	G	G	CA	A
W066	13.5	A	C	T	A	A	C	C	A	C	A	T	C	C	T	G	C	T	G	T	C	G	A	C	T	A	A	C	G
W067	67	A	C	C	G	A	C	T	C	T	C	T	G	C	G	A	T	T	A	T	T	A	G	T	G	G	G	CA	A
W068		A	C	C	G	A	C	T	C	C	C	T	G	C	G	A	T	T	G	T	T	A	A	T	G	G	G	CA	A
W069		A	C	C	G	A	C	T	C	C	C	T	G	C	G	A	T	T	A	T	T	A	G	T	G	G	G	CA	A
W070	36.1667	A	C	T	A	A	C	C	A	C	A	T	C	C	T	G	C	T	G	T	C	G	A	C	T	A	A	C	G
W071		A	C	T	A	A	C	C	A	C	A	T	C	C	T	G	C	T	G	T	C	G	A	C	T	A	A	C	G
W072	72.5	A	C	C	G	A	C	T	C	C	C	T	G	C	G	A	T	T	A	T	T	A	G	T	G	G	G	CA	A
W073	11.7333	A	C	T	A	A	C	C	A	C	A	T	C	C	T	G	C	T	G	T	C	G	A	C	T	A	A	C	G
W074		A	C	T	A	A	C	C	A	C	A	T	C	C	T	G	C	T	G	T	C	G	A	C	T	A	A	C	G
W075		A	C	T	A	A	C	C	A	C	A	T	C	C	T	G	C	T	G	T	C	G	A	C	T	A	A	C	G
W076		A	C	C	G	A	C	T	C	C	C	T	G	C	G	A	T	T	A	T	T	A	G	T	G	G	G	CA	A
W077	65	G	G	T	N	A	C	C	A	C	A	A	G	C	T	G	C	T	G	T	C	G	A	C	T	A	A	C	G
W078	25.6667	A	C	C	G	A	C	T	C	C	C	T	G	C	G	A	T	T	G	T	T	A	A	T	G	G	G	CA	A
W079	33	A	C	C	G	A	C	T	C	C	C	T	G	C	G	A	T	T	G	T	T	A	A	T	G	G	G	CA	A
W080	15.4167	A	C	C	G	A	C	T	C	C	C	T	G	C	G	A	T	T	G	T	T	A	A	T	G	G	G	CA	A
W081	15	G	G	T	N	A	C	C	A	C	A	A	G	C	T	G	C	T	G	T	C	G	A	C	T	A	A	C	G
W082	12	A	C	C	G	A	C	T	C	C	C	T	G	C	G	A	T	T	G	T	T	A	A	T	G	G	G	CA	A
W083	39.1667	A	C	T	A	A	C	C	A	C	A	T	C	C	T	G	C	T	G	T	C	G	A	C	T	A	A	C	G
W084		A	G	T	N	G	T	C	A	C	A	T	C	A	T	G	C	A	G	G	C	G	A	C	T	A	G	CA	G
W085	7.75	A	C	C	G	A	C	T	C	C	C	T	G	C	G	A	T	T	G	T	T	A	A	T	G	G	G	CA	A
W086	29.1667	A	C	T	A	A	C	C	A	C	A	T	C	C	T	G	C	T	G	T	C	G	A	C	T	A	A	C	G
W087		A	C	T	A	A	C	C	A	C	A	T	C	C	T	G	C	T	G	T	C	G	A	C	T	A	A	C	G
W088	12.25	A	C	C	G	A	C	T	C	C	C	T	G	C	G	A	T	T	A	T	T	A	G	T	G	G	G	CA	A
W089		A	C	T	A	A	C	C	A	C	A	T	C	C	T	G	C	T	G	T	C	G	A	C	T	A	A	C	G
W090		G	C	C	G	A	C	C	C	C	A	T	G	C	G	G	C	T	G	T	C	G	A	T	G	A	G	CA	G
W091		A	C	C	G	A	C	T	C	C	C	T	G	C	G	A	T	T	A	T	T	A	G	T	G	G	G	CA	A
W092		A	C	C	G	A	C	T	C	C	C	T	G	C	G	A	T	T	A	T	T	A	G	T	G	G	G	CA	A
W093	12.5	A	C	T	A	A	C	C	A	C	A	T	C	C	T	G	C	T	G	T	C	G	A	C	T	A	A	C	G
W094	36	A	C	C	G	A	C	C	C	C	A	T	G	C	G	G	C	T	G	T	C	G	A	T	G	A	G	CA	G
W095	38	A	C	C	G	A	C	T	C	C	C	T	G	C	G	A	T	T	A	T	T	A	G	T	G	G	G	CA	A
W096	17.5	A	C	C	G	A	C	C	C	C	A	T	G	C	G	G	C	T	G	T	C	G	A	T	T	A	G	CA	G
W097		A	C	C	G	A	C	C	C	C	A	T	G	C	G	G	C	T	G	T	C	G	A	T	G	A	G	CA	G
W098	82.1667	A	C	C	G	A	C	C	C	C	A	T	G	C	G	G	C	T	G	T	C	G	A	T	G	A	G	CA	G
W099		A	C	C	G	A	C	T	C	T	C	T	G	C	G	A	T	T	A	T	T	A	G	T	G	G	G	CA	A
W100	28.6	A	C	C	G	A	C	C	C	C	A	T	G	C	G	G	C	T	G	T	C	G	A	T	G	A	G	CA	G
W101	10.7667	A	C	T	A	A	C	C	A	C	A	T	C	C	T	G	C	T	A	T	C	G	A	C	T	A	A	C	G
W102		A	C	C	G	A	C	T	C	T	C	T	G	C	G	A	T	T	A	T	T	A	G	T	G	G	G	CA	A
W103	34	A	C	C	G	A	C	C	C	C	A	T	G	C	G	G	C	T	G	T	C	G	A	T	G	A	G	CA	G
W104	61	A	C	C	G	A	C	C	C	C	A	T	G	C	G	G	C	T	G	T	C	G	A	T	T	A	G	CA	G
W105		A	C	C	G	A	C	T	C	T	C	T	G	C	G	A	T	T	A	T	T	A	G	T	G	G	G	CA	A
W106	81.3333	A	C	C	G	A	C	C	C	C	A	T	G	C	G	G	C	T	G	T	C	G	A	T	G	A	G	CA	G
W107	66.6667	A	C	N	G	A	C	C	C	C	A	T	G	C	G	G	C	T	G	T	C	G	A	T	G	A	G	CA	G
W108	49	A	C	C	G	A	C	C	C	C	A	T	G	C	G	G	C	T	G	T	C	G	A	T	G	A	G	CA	G
W109	1.66667	A	C	C	G	A	C	T	C	C	C	T	G	C	G	A	T	T	A	T	T	A	G	T	G	G	G	CA	A
W110		A	C	C	G	A	C	T	C	T	C	T	G	C	G	A	T	T	A	T	T	A	G	T	G	G	G	CA	A
W111	78	A	G	T	N	G	T	C	A	C	A	T	C	A	T	G	C	A	G	G	C	G	A	C	T	A	G	CA	G
W112	35.5	G	C	T	N	A	C	C	C	C	A	T	G	C	G	G	C	T	G	T	C	G	A	C	T	A	G	CA	G
W113		A	C	C	G	A	C	T	C	T	C	T	G	C	G	A	T	T	A	T	T	A	G	T	G	G	G	CA	A
W114		A	G	T	N	G	T	C	A	C	A	T	C	A	T	G	C	A	G	G	C	G	A	C	T	A	G	CA	G
W115		A	C	C	G	A	C	T	C	C	C	T	G	C	G	A	T	T	A	T	T	A	G	T	G	G	G	CA	A
W116	24.1	A	C	C	G	A	C	T	C	T	C	T	G	C	G	A	T	T	A	T	T	A	G	T	G	G	G	CA	A
W117	2.25	A	C	C	G	A	C	T	C	C	C	T	G	C	G	A	T	T	A	T	T	A	G	T	G	G	G	CA	A
W118	29	A	C	C	G	A	C	T	C	C	C	T	G	C	G	A	T	T	A	T	T	A	G	T	G	G	G	CA	A
W119		A	C	C	G	A	C	T	C	C	C	T	G	C	G	A	T	T	A	T	T	A	G	T	G	G	G	CA	A
W120	20.8	A	C	C	G	A	C	T	C	T	C	T	G	C	G	A	T	T	A	T	T	A	G	T	G	G	G	CA	A
W121	112	A	C	C	G	A	C	T	C	C	C	T	G	C	G	A	T	T	A	T	T	A	G	T	G	G	G	CA	A
W122	16.5	A	C	C	G	A	C	T	C	C	C	T	G	C	G	A	T	T	G	T	T	A	A	T	G	G	G	CA	A
W123		A	C	C	G	A	C	T	C	T	C	T	G	C	G	A	T	T	A	T	T	A	G	T	G	G	G	CA	A
W124	4.66667	A	C	C	G	A	C	T	C	C	C	T	G	C	G	A	T	T	G	T	T	A	G	T	G	G	G	CA	A
W125	29.1667	A	G	T	N	G	T	C	A	C	A	T	C	A	T	G	C	A	G	G	C	G	A	C	T	A	G	CA	G
W126		A	C	C	G	A	C	T	C	C	C	T	G	C	G	A	T	T	G	T	T	A	A	T	G	G	G	CA	A
W127	45.5667	A	C	C	G	A	C	T	C	C	C	T	G	C	G	A	T	T	A	T	T	A	G	T	G	G	G	CA	A
W128	40.1667	A	C	C	G	A	C	T	C	C	C	T	G	C	G	A	T	T	A	T	T	A	G	T	G	G	G	CA	A
W129	21.5	A	C	C	G	A	C	C	C	C	A	T	G	C	G	G	C	T	G	T	C	G	A	T	T	A	G	CA	G
W130		A	C	C	G	A	C	T	C	C	C	T	G	C	G	A	T	T	G	T	T	A	G	T	G	G	G	CA	A
W131		A	C	C	G	A	C	T	C	C	C	T	G	C	G	A	T	T	G	T	T	A	A	T	G	G	G	CA	A
W132	21.3333	A	C	C	G	A	C	T	C	C	C	T	G	C	G	A	T	T	G	T	T	A	A	T	G	G	G	CA	A
W133	18.25	A	C	C	G	A	C	T	C	C	C	T	G	C	G	A	T	T	G	T	T	A	A	T	G	G	G	CA	A
W134	24.0833	A	C	C	G	A	C	T	C	C	C	T	G	C	G	A	T	T	A	T	T	A	G	T	G	G	G	CA	A
W135		A	C	C	G	A	C	T	C	T	C	T	G	C	G	A	T	T	A	T	T	A	G	T	G	G	G	CA	A
W136		A	C	C	G	A	C	C	C	C	A	T	G	C	G	G	C	T	G	T	C	G	A	T	T	A	G	CA	G
W137		A	N	T	N	G	T	C	A	C	A	T	C	N	T	G	C	A	G	N	C	G	A	C	T	A	G	CA	G
W138	11.8333	A	C	T	A	A	C	C	A	C	A	T	C	C	T	G	C	T	G	T	C	G	A	C	T	A	A	C	G
W139	2	A	C	C	G	A	C	T	C	C	C	T	G	C	G	A	T	T	A	T	T	A	G	T	G	G	G	CA	A
W140		A	C	C	G	A	C	T	C	C	C	T	G	C	G	A	T	T	A	T	T	A	G	T	G	G	G	CA	A
W141		A	C	C	G	A	C	C	C	C	A	T	G	C	G	G	C	T	G	T	C	G	A	T	G	A	G	CA	G
W142	11.6667	A	C	C	G	A	C	T	C	C	C	T	G	C	G	A	T	T	A	T	T	A	G	T	G	G	G	CA	A
W143	35.5	G	G	T	N	A	C	C	A	C	A	A	G	C	T	G	C	T	G	T	C	G	A	C	T	A	A	C	G
W144		A	C	T	A	A	C	C	A	C	A	T	C	C	T	G	C	T	G	T	C	G	A	C	T	A	A	C	G
W145		A	C	C	G	A	C	T	C	C	C	T	G	C	G	A	T	T	G	T	T	A	A	T	G	G	G	CA	A
W146	15.5	A	C	C	G	A	C	T	C	C	C	T	G	C	G	A	T	T	G	T	T	A	G	T	G	G	G	CA	A
W147	31.3333	A	C	T	A	A	C	C	A	C	A	T	C	C	T	G	C	T	G	T	C	G	A	C	T	A	A	C	G
W148		A	C	C	G	A	C	T	C	C	C	T	G	C	G	A	T	T	G	T	T	A	A	T	G	G	G	CA	A
W149		A	C	T	A	A	C	C	A	C	A	T	C	C	T	G	C	T	G	T	C	G	A	C	T	A	A	C	G
W150		A	C	T	A	A	C	C	A	C	A	T	C	C	T	G	C	T	G	T	C	G	A	C	T	A	A	C	G
W151	12.3333	A	C	T	A	A	C	C	A	C	A	T	C	C	T	G	C	T	G	T	C	G	A	C	T	A	A	C	G
W152	32.0833	A	C	T	A	A	C	C	A	C	A	T	C	C	T	G	C	T	G	T	C	G	A	C	T	A	A	C	G
W153	31	A	C	T	A	A	C	C	A	C	A	T	C	C	T	G	C	T	G	T	C	G	A	C	T	A	A	C	G
W154	10.6667	A	C	C	G	A	C	T	C	C	C	T	G	C	G	A	T	T	G	T	T	A	A	T	G	G	G	CA	A
W155	17.1667	A	C	C	G	A	C	T	C	C	C	T	G	C	G	A	T	T	G	T	T	A	A	T	G	G	G	CA	A
W156	44.6667	A	C	T	A	A	C	C	A	C	A	T	C	C	T	G	C	T	G	T	C	G	A	C	T	A	A	C	G
W157	21	A	C	T	A	A	C	C	A	C	A	T	C	C	T	G	C	T	G	T	C	G	A	C	T	A	A	C	G
W158	11.3333	A	C	C	G	A	C	T	C	C	C	T	G	C	G	A	T	T	A	T	T	A	G	T	G	G	G	CA	A
W159	18.1667	A	C	T	A	A	C	C	A	C	A	T	C	C	T	G	C	T	G	T	C	G	A	C	T	A	A	C	G
W160	6.56667	A	C	C	G	A	C	T	C	C	C	T	G	C	G	A	T	T	A	T	T	A	G	T	G	G	G	CA	A
W161	18.4333	A	C	C	G	A	C	T	C	T	C	T	G	C	G	A	T	T	A	T	T	A	G	T	G	G	G	CA	A
W162	45.5	A	C	C	G	A	C	T	C	C	C	T	G	C	G	A	T	T	G	T	T	A	G	T	G	G	G	CA	A
W163		A	C	C	G	A	C	T	C	C	C	T	G	C	G	A	T	T	G	T	T	A	A	T	G	G	G	CA	A
W164	11.8333	A	C	T	A	A	C	C	A	C	A	T	C	C	T	G	C	T	G	T	C	G	A	C	T	A	A	C	G
W165		A	C	C	G	A	C	T	C	C	C	T	G	C	G	A	T	T	G	T	T	A	A	T	G	G	G	CA	A
W166	73.3333	A	C	C	G	A	C	T	C	C	C	T	G	C	G	A	T	T	G	T	T	A	A	T	G	G	G	CA	A
W167	47.3333	A	C	C	G	A	C	T	C	C	C	T	G	C	G	A	T	T	G	T	T	A	A	T	G	G	G	CA	A
W168		A	C	T	A	A	C	C	A	C	A	T	C	C	T	G	C	T	G	T	C	G	A	C	T	A	A	C	G
W169	18.3333	G	C	T	N	A	C	C	A	C	A	A	G	C	T	G	C	T	G	T	C	G	A	C	T	A	G	CA	G
W170		A	C	T	A	A	C	C	A	C	A	T	C	C	T	G	C	T	G	T	C	G	A	C	T	A	A	C	G
W171	9.5	A	C	T	A	A	C	C	A	C	A	T	C	C	T	G	C	T	G	T	C	G	A	C	T	A	A	C	G
W172		A	C	T	A	A	C	C	A	C	A	T	C	C	T	G	C	T	G	T	C	G	A	C	T	A	A	C	G
W173		A	C	C	G	A	C	T	C	C	C	T	G	C	G	A	T	T	A	T	T	A	G	T	G	G	G	CA	A
W174	12	A	C	T	A	A	C	C	A	C	A	T	C	C	T	G	C	T	G	T	C	G	A	C	T	A	A	C	G
W175		A	C	T	A	A	C	C	A	C	A	T	C	C	T	G	C	T	G	T	C	G	A	C	T	A	A	C	G
W176	38	A	C	T	A	A	C	C	A	C	A	T	C	C	T	G	C	T	G	T	C	G	A	C	T	A	A	C	G
W177		A	C	T	A	A	C	C	A	C	A	T	C	C	T	G	C	T	G	T	C	G	A	C	T	A	A	C	G
W178		A	C	T	A	A	C	C	A	C	A	T	C	C	T	G	C	T	G	T	C	G	A	C	T	A	G	CA	G
W179		A	C	T	A	A	C	C	A	C	A	T	C	C	T	G	C	T	G	T	C	G	A	C	T	A	A	C	G
W180	10.8333	G	C	T	N	A	C	C	A	C	A	A	G	C	T	G	C	T	G	T	C	G	A	C	T	A	G	CA	G
W181		A	C	T	A	A	C	C	A	C	A	T	C	C	T	G	C	T	G	T	C	G	A	C	T	A	A	C	G
W182	8	A	C	T	A	A	C	C	A	C	A	T	C	C	T	G	C	T	G	T	C	G	A	C	T	A	A	C	G
W183	10.5	A	C	T	A	A	C	C	A	C	A	T	C	C	T	G	C	T	G	T	C	G	A	C	T	A	A	C	G
W184	25.2	A	C	T	A	A	C	C	A	C	A	T	C	C	T	G	C	T	G	T	C	G	A	C	T	A	A	C	G
W185		A	C	T	A	A	C	C	A	C	A	T	C	C	T	G	C	T	G	T	C	G	A	C	T	A	A	C	G
W186	30.25	A	C	C	G	A	C	T	C	C	C	T	G	C	G	A	T	T	G	T	T	A	A	T	G	G	G	CA	A
W187	50.3333	A	C	C	G	A	C	T	C	C	C	T	G	C	G	A	T	T	G	T	T	A	A	T	G	G	G	CA	A
W188		G	C	T	DEL	A	C	C	A	C	A	A	G	C	T	G	C	T	G	T	C	G	A	C	T	A	G	CA	G
W189		G	C	T	N	A	C	C	A	C	A	A	G	C	T	G	C	T	G	T	C	G	A	C	T	A	G	CA	G
W190	33	A	C	T	A	A	C	C	A	C	A	T	C	C	T	G	C	T	G	T	C	G	A	C	T	A	A	C	G
W191		G	C	T	N	A	C	C	A	C	A	A	G	C	T	G	C	T	G	T	C	G	A	C	T	A	G	CA	G
W192	34.6667	G	C	T	DEL	A	C	C	A	C	A	A	G	C	T	G	C	T	G	T	C	G	A	C	T	A	G	CA	G
W193	32.3333	A	C	C	G	A	C	T	C	C	C	T	G	C	G	A	T	T	A	T	T	A	G	T	G	G	G	CA	A
W194	8.43333	A	C	T	A	A	C	C	A	C	A	T	C	C	T	G	C	T	G	T	C	G	A	C	T	A	A	C	G
W195		A	C	T	A	A	C	C	A	C	A	T	C	C	T	G	C	T	G	T	C	G	A	C	T	A	A	C	G
W196	0.45	N	C	N	G	A	C	T	A	C	N	A	G	C	N	G	T	T	G	T	C	G	A	C	T	A	G	CA	G
W197	40.6667	A	C	T	A	A	C	C	A	C	A	T	C	C	T	G	C	T	G	T	C	G	A	C	T	A	A	C	G
W198	34.6667	A	G	T	N	G	T	C	A	C	A	T	C	A	T	G	C	A	G	G	C	G	A	C	T	A	G	CA	G
W199		A	C	N	G	A	C	C	C	C	A	T	C	C	G	G	C	T	G	T	C	G	A	T	T	A	G	CA	G
W200	37.8333	A	C	T	A	A	C	C	A	C	A	T	C	C	T	G	C	T	G	T	C	G	A	C	T	A	G	N	G
W201	41.4333	A	C	T	A	A	C	C	A	C	A	T	C	C	T	G	C	T	G	T	C	G	A	C	T	A	G	CA	G
W202	69.1667	A	C	T	A	A	C	C	A	C	A	T	C	C	T	G	C	T	G	T	C	G	A	C	T	A	G	CA	G
W203		A	G	T	N	G	T	C	A	C	A	T	C	A	T	G	C	A	G	G	C	G	A	C	T	A	G	CA	G
W204	89.5	A	G	T	N	G	T	C	A	C	A	T	C	A	T	G	C	A	G	G	C	G	A	C	T	A	G	CA	G
W205		A	G	T	N	G	T	C	A	C	A	T	C	A	T	G	C	A	G	G	C	G	A	C	T	A	G	CA	G
W206	23.7667	A	C	C	G	A	C	C	C	C	A	T	C	C	G	G	C	T	G	T	C	G	A	T	T	A	G	CA	G
W207	24.5	A	C	C	G	A	C	T	C	C	C	T	G	C	G	A	T	T	A	T	T	A	G	T	G	G	G	CA	A
W208	15.6667	A	C	C	G	A	C	T	C	C	C	T	G	C	G	A	T	T	A	T	T	A	G	T	G	G	G	CA	A
W209	24.5	A	C	C	G	A	C	T	C	C	C	T	G	C	G	A	T	T	A	T	T	A	G	T	G	G	G	CA	A
W210	25.6667	A	C	T	A	A	C	C	A	C	A	T	C	C	T	G	C	T	G	T	C	G	A	C	T	A	A	C	G
W211	12.1	A	C	T	A	A	C	C	A	C	A	T	C	C	T	G	C	T	G	T	C	G	A	C	T	A	A	C	G
W212	33.5	A	C	T	A	A	C	C	A	C	A	T	C	C	T	G	C	T	G	T	C	G	A	C	T	A	A	C	G
W213	88	G	C	T	DEL	A	C	C	A	C	A	A	G	C	T	G	C	T	G	T	C	G	A	C	T	A	G	CA	G
W214		A	C	C	G	A	C	T	C	C	C	T	G	C	G	A	T	T	A	T	T	A	G	T	G	G	G	CA	A
W215	62.3333	A	C	C	G	A	C	T	C	C	C	T	G	C	G	A	T	T	A	T	T	A	G	T	G	G	G	CA	A
W216	36.3333	A	C	T	A	A	C	C	A	C	A	T	C	C	T	G	C	T	G	T	C	G	A	C	T	A	A	C	G
W217	61.3333	A	C	C	G	A	C	T	C	T	C	T	G	C	G	A	T	T	A	T	T	A	G	T	G	G	G	CA	A
W218	74	A	C	C	G	A	C	T	C	T	C	T	G	C	G	A	T	T	A	T	T	A	G	T	G	G	G	CA	A
W219	17.1667	A	C	C	G	A	C	T	C	C	C	T	G	C	G	A	T	T	G	T	T	A	A	T	G	G	G	CA	A
W220	61.1667	G	G	T	N	A	C	C	A	C	A	A	G	C	T	G	C	T	G	T	C	G	A	C	T	A	A	C	G
W221		A	C	T	A	A	C	C	A	C	A	T	C	C	T	G	C	T	G	T	C	G	A	C	T	A	G	CA	G
W222		A	C	T	A	A	C	C	A	C	A	T	C	C	T	G	C	T	G	T	C	G	A	C	T	A	A	C	G
W223	57.3333	A	C	T	A	A	C	C	A	C	A	T	C	C	T	G	C	T	G	T	C	G	A	C	T	A	A	C	G
W224	7.16667	N	C	T	A	A	C	C	A	C	A	T	C	C	T	G	C	T	G	T	C	G	A	C	T	A	A	C	G
W225		A	C	C	G	A	C	T	C	T	C	T	G	C	G	A	T	T	A	T	T	A	G	T	G	G	G	CA	A
W226	9	A	C	C	G	A	C	T	C	C	C	T	G	C	G	A	T	T	A	T	T	A	G	T	G	G	G	CA	A
W227	44.6667	A	C	C	G	A	C	T	C	C	C	T	G	C	G	A	T	T	G	T	T	A	A	T	G	G	G	CA	A
W228		A	C	T	A	A	C	C	A	C	A	T	G	C	T	G	C	T	G	T	C	G	A	C	T	A	A	C	G
W229	30.3333	A	C	T	A	A	C	C	A	C	A	T	C	C	T	G	C	T	G	T	C	G	A	C	T	A	A	C	G
W230	29.2667	A	C	T	A	A	C	C	A	C	A	T	C	C	T	G	C	T	G	T	C	G	A	C	T	A	A	C	G
W231	31	A	C	T	A	A	C	C	A	C	A	T	C	C	T	G	C	T	G	T	C	G	A	C	T	A	A	C	G
W232		A	C	C	G	A	C	T	C	C	C	T	G	C	G	A	T	T	A	T	T	G	G	T	G	G	G	CA	A
W233	8.3	A	C	C	G	A	C	T	C	C	C	T	G	C	G	A	T	T	G	T	T	A	A	T	G	G	G	CA	A
W234	59.6667	A	C	C	G	A	C	T	C	C	C	T	G	C	G	A	T	T	G	T	T	A	A	T	G	G	G	CA	A
W235	23.6667	A	C	C	G	A	C	T	C	C	C	T	G	C	G	A	T	T	G	T	T	A	A	T	G	G	G	CA	A
W236	63	A	C	C	G	A	C	T	C	C	C	T	G	C	G	A	T	T	A	T	T	A	G	T	G	G	G	CA	A
W237	63.5	G	C	T	DEL	A	C	C	A	C	A	A	G	C	T	G	C	T	G	T	C	G	A	C	T	A	G	CA	G
W238	19.5	G	C	T	DEL	A	C	C	A	C	A	A	G	C	T	G	C	T	G	T	C	G	A	C	T	A	G	CA	G
W239		G	C	T	DEL	A	C	C	A	C	A	A	G	C	T	G	C	T	G	T	C	G	A	C	T	A	G	CA	G
W240		A	C	T	A	A	C	C	A	C	A	T	C	C	T	G	C	T	G	T	C	G	A	C	T	A	A	C	G
W241	16.6667	A	C	T	A	A	C	C	A	C	A	T	C	C	T	G	C	T	G	T	C	G	A	C	T	A	A	C	G
W242		G	C	T	N	A	C	C	A	C	A	A	G	C	T	G	C	T	G	T	C	G	A	C	T	A	G	CA	G
W243	49.7333	A	C	C	G	A	C	T	C	C	C	T	G	C	G	A	T	T	A	T	T	A	G	T	G	G	G	CA	A
W244	38.5833	A	C	C	G	A	C	T	C	C	C	T	G	C	G	A	T	T	A	T	T	A	G	T	G	G	G	CA	A
W245		G	C	T	DEL	A	C	C	A	C	A	A	G	C	T	G	C	T	G	T	C	G	A	C	T	A	G	CA	G
W246	107.5	A	G	T	DEL	G	T	C	A	C	A	T	C	A	T	G	C	A	G	G	C	G	A	C	T	A	G	CA	G
W247	32.9167	A	C	T	A	A	C	C	A	C	A	T	C	C	T	G	C	T	G	T	C	G	A	C	T	A	A	C	G
W248	60	A	C	T	A	A	C	C	A	C	A	T	C	C	T	G	C	T	G	T	C	G	A	C	T	A	A	C	G
W249	13.6667	A	C	C	G	A	C	T	C	C	C	T	G	C	G	A	T	T	A	T	T	A	G	T	G	G	G	CA	A
W250		A	C	C	G	A	C	T	C	C	C	T	G	C	G	A	T	T	A	T	T	A	G	T	G	G	G	CA	A
W251	58.5	A	C	C	G	A	C	T	C	C	C	T	G	C	G	A	T	T	G	T	T	A	A	T	G	G	G	CA	A
W252		A	C	C	G	A	C	T	C	C	C	T	G	C	G	A	T	T	G	T	T	A	A	T	G	G	G	CA	A
W253	58.6667	A	C	C	G	A	C	T	C	T	C	T	G	C	G	A	T	T	A	T	T	A	G	T	G	G	G	CA	A
W254	41.15	A	C	C	G	A	C	T	C	T	C	T	G	C	G	A	T	T	A	T	T	A	G	T	G	G	G	CA	A
W255	29.1667	A	C	C	G	A	C	T	C	C	C	T	G	C	G	A	T	T	G	T	T	A	A	T	G	G	G	CA	A
W256	67	G	G	T	N	A	C	C	A	C	A	A	G	C	T	G	C	T	G	T	C	G	A	C	T	A	A	C	G
W257	75.5	A	C	C	G	A	C	T	C	T	C	T	G	C	G	A	T	T	A	T	T	A	G	T	G	G	G	CA	A
W258	42.6667	G	G	T	N	A	C	C	A	C	A	A	G	C	T	G	C	T	G	T	C	G	A	C	T	A	A	C	G
W259	28	A	C	C	G	A	C	T	C	C	C	T	G	C	G	A	T	T	A	T	T	A	G	T	G	G	G	CA	A
W260		A	C	C	G	A	C	T	C	T	C	T	G	C	G	A	T	T	A	T	T	A	G	T	G	G	G	CA	A
W261	18.75	A	C	C	G	A	C	C	C	C	A	T	G	C	G	G	C	T	G	T	C	G	A	T	G	A	G	CA	G
W262	17.7667	A	C	T	A	A	C	C	A	C	A	T	C	C	T	G	C	T	G	T	C	G	A	C	G	G	A	C	G
W263	68.6667	G	C	T	DEL	A	C	C	A	C	A	A	G	C	T	G	C	T	G	T	C	G	A	C	T	A	G	CA	G
W264	11.8333	G	C	T	DEL	A	C	C	A	C	A	A	G	C	T	G	C	T	G	T	C	G	A	C	T	A	G	CA	G
W265		G	C	T	DEL	A	C	C	A	C	A	A	G	C	T	G	C	T	G	T	C	G	A	C	T	A	G	CA	G
W266		A	G	T	N	G	T	C	A	C	A	T	C	A	T	G	C	A	G	G	C	G	A	C	T	A	G	CA	G
W267	12.6667	A	C	T	A	A	C	C	A	C	A	T	C	C	T	G	C	T	G	T	C	G	G	C	T	A	A	C	G
W268	7.75	A	C	C	G	A	C	T	C	C	A	A	G	C	G	A	T	T	G	T	C	G	A	T	G	G	G	CA	A
W269		A	C	T	A	A	C	C	A	C	A	T	C	C	T	G	C	T	G	T	C	G	A	C	T	A	A	C	G
W270	13.6667	A	C	C	G	A	C	T	C	C	C	T	G	C	G	A	T	T	G	T	T	A	A	T	G	G	G	CA	A
W271		A	C	T	A	A	C	C	A	C	A	T	C	C	T	G	C	T	G	T	C	G	A	C	T	A	A	C	G
W272	91	A	G	T	N	G	T	C	A	C	A	T	C	A	T	G	C	A	G	G	C	G	A	C	T	A	G	CA	G
W273	23	A	C	C	G	A	C	T	C	T	C	T	G	C	G	A	T	T	A	T	T	A	G	T	G	G	G	CA	A
W274	26	A	C	C	G	A	C	T	C	C	C	T	G	C	G	A	T	T	G	T	T	A	A	T	G	G	G	CA	A
W275	38.3333	A	C	C	G	A	C	T	C	T	C	T	G	C	G	A	T	T	A	T	T	A	G	T	G	G	G	CA	A
W276	12	A	C	T	A	A	C	C	A	C	C	T	C	C	T	G	C	T	G	T	C	G	A	C	T	A	A	C	G
W277		A	C	C	G	A	C	C	C	C	A	T	G	C	G	G	C	T	G	T	C	G	A	T	T	A	G	CA	G
W278		A	C	C	G	A	C	C	C	C	A	T	G	C	G	G	C	T	G	T	C	G	A	T	T	A	G	CA	G
W279	34.3333	A	C	C	G	A	C	T	C	C	C	T	G	C	G	A	T	T	A	T	T	A	G	T	G	G	G	CA	A
W280	26	A	C	C	G	A	C	C	C	C	A	T	G	C	G	N	C	T	G	T	N	N	A	T	G	A	G	CA	G
W281	36.1667	A	C	C	G	A	C	T	C	C	C	T	G	C	G	A	T	T	G	T	T	A	G	T	G	G	G	CA	A
W282		A	C	C	G	A	C	T	C	C	C	T	G	C	G	A	T	T	G	T	T	A	G	T	G	G	G	CA	A
W283	0.75	A	C	C	G	A	C	T	C	C	C	T	G	C	G	A	T	T	A	T	T	A	G	T	G	G	G	CA	A
W284	16.1833	A	C	C	G	A	C	T	C	T	C	T	G	C	G	A	T	T	A	T	T	A	G	T	G	G	G	CA	A
W285	30	A	C	C	G	A	C	T	C	T	C	T	G	C	G	A	T	T	A	T	T	A	G	T	G	G	G	CA	A
W286		A	C	C	G	A	C	C	C	C	A	T	G	C	G	G	C	T	G	T	C	G	A	T	N	A	G	CA	G
W287		A	C	C	G	A	C	T	C	C	C	T	G	C	G	A	T	T	A	T	T	A	G	T	G	G	G	CA	A
W288		A	C	C	G	A	C	T	C	T	C	T	G	C	G	A	T	T	A	T	T	A	G	T	G	G	G	CA	A
W289	9.75	A	C	T	A	A	C	C	A	C	A	T	C	C	T	G	C	T	G	T	C	G	A	C	T	A	A	C	G
W290	33.1667	A	C	C	G	A	C	T	C	C	C	T	G	C	G	A	T	T	A	T	T	A	G	T	G	G	G	CA	A
W291	50.6667	A	C	T	A	A	C	C	A	C	A	T	C	C	T	G	C	T	G	T	C	G	A	C	T	A	A	C	G
W292		A	C	C	G	A	C	C	C	C	A	T	G	C	G	G	C	T	G	T	C	G	A	T	G	A	G	CA	G
W293		A	C	T	A	A	C	C	A	C	A	T	C	C	T	G	C	T	G	T	C	G	A	C	T	A	A	C	G
W294	40.3333	A	C	C	G	A	C	T	C	C	C	T	G	C	G	A	T	T	A	T	T	A	G	T	G	G	G	CA	A
W295	24.6667	A	C	T	A	A	C	C	A	C	A	T	C	C	T	G	C	T	G	T	C	G	A	C	T	A	A	C	G
W296		A	C	C	G	A	C	T	C	C	C	T	G	C	G	A	T	T	A	T	T	A	G	T	G	G	G	CA	A
W297		A	C	C	G	A	C	T	C	C	C	T	G	C	G	A	T	T	A	T	T	A	G	T	G	G	G	CA	A
W298	20.0833	A	C	T	A	A	C	C	A	C	A	T	C	C	T	G	C	T	G	T	C	G	A	C	T	A	A	C	G
W299		A	C	C	G	A	C	T	C	C	C	T	G	C	G	A	T	T	G	T	T	A	A	T	G	G	G	CA	A
W300	24	A	C	C	G	A	C	T	C	C	C	T	G	C	G	A	T	T	A	T	T	A	G	T	G	G	G	CA	A
W301	61.8333	A	C	T	A	A	C	C	A	C	A	T	C	C	T	G	C	T	G	T	C	G	A	C	T	A	A	C	G
W302		A	C	C	G	A	C	T	C	C	C	T	G	C	G	A	T	T	A	T	T	A	G	T	G	G	G	CA	A
W303	47	A	C	C	G	A	C	T	C	T	C	T	G	C	G	A	T	T	A	T	T	A	G	T	G	G	G	CA	A
W304		A	C	C	G	A	C	T	C	C	C	T	G	C	G	A	T	T	A	T	T	A	G	T	G	G	G	CA	A
W305	0.6	A	C	C	G	A	C	T	C	C	C	T	G	C	G	A	T	T	A	T	T	A	G	T	G	G	G	CA	A
W306	38.1667	A	C	C	G	A	C	C	C	C	A	T	G	C	G	G	C	T	G	T	C	G	A	T	T	A	G	CA	G
W307	30.8333	A	C	T	A	A	C	C	A	C	A	T	C	C	T	G	C	T	G	T	C	G	A	C	T	A	A	C	G
W308	32.5	A	C	T	A	A	C	C	A	C	A	T	C	C	T	G	C	T	G	T	C	G	A	C	T	A	A	C	G
W309	69.3333	A	C	T	A	A	C	C	A	C	A	T	C	C	T	G	C	T	G	T	C	G	A	C	T	A	A	C	G
W310	9	A	C	T	A	A	C	C	A	C	A	T	C	C	T	G	C	T	G	T	C	G	A	C	T	A	A	C	G
W311	17.6667	A	C	C	G	A	C	T	C	C	C	T	G	C	G	A	T	T	G	T	T	A	A	T	G	G	G	CA	A
W312	45.8333	A	C	T	A	A	C	C	A	C	A	T	C	C	T	G	C	T	G	T	C	G	A	C	T	A	A	C	G
W313	18.3333	A	C	T	A	A	C	C	A	C	A	T	C	C	T	G	C	T	G	T	C	G	A	C	T	A	A	C	G
W314	13.7667	A	C	T	A	A	C	C	A	C	A	T	C	C	T	G	C	T	G	T	C	G	A	C	T	G	G	CA	G
W315	41.6667	A	C	T	A	A	C	C	A	C	A	T	C	C	T	G	C	T	G	T	C	G	A	C	T	A	A	C	G
W316		A	C	T	A	A	C	C	A	C	A	T	C	C	T	G	C	T	G	T	C	G	A	C	T	A	A	C	G
W317	26.6667	A	C	T	A	A	C	C	A	C	A	T	C	C	T	G	C	T	G	T	C	G	A	C	T	A	A	C	G
W318	10.3333	A	C	C	G	A	C	T	C	C	C	T	G	C	G	A	T	T	G	T	T	A	A	T	G	G	G	CA	A
W319		A	C	C	G	A	C	T	C	C	C	T	G	C	G	A	T	T	G	T	T	A	A	T	G	G	G	CA	A
W320		A	C	T	A	A	C	C	A	C	A	T	C	C	T	G	C	T	G	T	C	G	A	C	T	A	A	C	G
W321	116	A	G	C	G	G	T	C	A	C	A	T	C	A	T	G	C	A	G	G	C	G	A	C	T	A	G	CA	G
W322	20	A	C	C	G	A	C	T	C	C	C	T	G	C	G	A	T	T	G	T	T	A	A	T	G	G	G	CA	A
W323	60.5	A	C	C	G	A	C	T	C	C	C	T	G	C	G	A	T	T	G	T	T	A	A	T	G	G	G	CA	A
W324		A	C	C	G	A	C	T	C	C	C	T	G	C	G	A	T	T	G	T	T	A	A	T	G	G	G	CA	A
W325	23.3667	A	C	C	G	A	C	T	C	C	C	T	G	C	G	A	T	T	G	T	T	A	G	T	G	G	G	CA	A
W326		A	C	C	G	A	C	T	C	C	C	T	G	C	G	A	T	T	G	T	T	A	A	T	G	G	G	CA	A
W327	18.6667	A	C	C	G	A	C	T	C	C	C	T	G	C	G	A	T	T	A	T	T	A	G	T	G	G	G	CA	A
W328		A	C	C	G	A	C	T	C	C	C	T	G	C	G	A	T	T	A	T	T	A	G	T	G	G	G	CA	A
W329		A	C	C	G	A	C	T	C	T	C	T	G	C	G	A	T	T	A	T	T	A	G	T	G	G	G	CA	A
W330	66.6667	A	C	C	G	A	C	C	C	C	A	T	G	C	G	G	C	T	G	T	C	G	A	T	T	A	G	CA	G
	AVE
Hap1	29.1094		C			A	C							C				T		T
Hap2	57.6583		G			G	T							A				A		G
