# Supplementary material for: Genetic control of the root system in rice under normal and drought stress conditions by genome-wide association study
Source: PLoS Genet. 2017 Jul 7;13(7):e1006889. doi: 10.1371/journal.pgen.1006889 (PMC5521850; doi:10.1371/journal.pgen.1006889)
Supplement: S8 Table — (XLS) [file pgen.1006889.s021.xls]

## Sheet: S8 Table
S8 Table. Association and haplotype analysis of OsJAZ1
	Marker	sf0433119375	sf0433119458	sf0433119800	sf0433119891	sf0433119916	sf0433119986	sf0433119991	sf0433119998	sf0433120018	sf0433120038	sf0433120047	sf0433120055	sf0433120063	sf0433120094	sf0433120115	sf0433120125	sf0433120149	sf0433120156	sf0433120238	sf0433120247	sf0433120249	sf0433120251	sf0433120274	sf0433120321	sf0433120335	sf0433120343	sf0433120353	sf0433120372	sf0433120400	sf0433120409	sf0433120423	sf0433120444	sf0433120449	sf0433120498	sf0433120564	sf0433120594	sf0433120607	sf0433120608	sf0433120763	sf0433120828	sf0433120850	sf0433120936	sf0433120941	sf0433120943	sf0433120952	sf0433120956	sf0433120967	sf0433120978
	Polymorphism	SNP	SNP	SNP	SNP	SNP	SNP	SNP	SNP	SNP	SNP	SNP	SNP	SNP	SNP	SNP	SNP	SNP	SNP	SNP	SNP	SNP	SNP	SNP	SNP	SNP	SNP	SNP	SNP	SNP	SNP	SNP	SNP	SNP	SNP	SNP	SNP	SNP	SNP	SNP	SNP	SNP	SNP	SNP	SNP	SNP	SNP	SNP	SNP
	Chr	4	4	4	4	4	4	4	4	4	4	4	4	4	4	4	4	4	4	4	4	4	4	4	4	4	4	4	4	4	4	4	4	4	4	4	4	4	4	4	4	4	4	4	4	4	4	4	4
	Region	Promoter	Promoter	Promoter	Promoter	Promoter	Promoter	Promoter	Promoter	Promoter	Promoter	Promoter	Promoter	Promoter	Promoter	Promoter	Promoter	Promoter	Promoter	Promoter	Promoter	Promoter	Promoter	Promoter	Promoter	Promoter	Promoter	Promoter	Promoter	Promoter	Promoter	Promoter	Promoter	Promoter	Promoter	Promoter	Promoter	Promoter	Promoter	Promoter	Promoter	Promoter	Promoter	Promoter	Promoter	Promoter	Promoter	Promoter	Promoter
	Pos	-2124	-2041	-1699	-1608	-1583	-1513	-1508	-1501	-1481	-1461	-1452	-1444	-1436	-1405	-1384	-1374	-1350	-1343	-1261	-1252	-1250	-1248	-1225	-1178	-1164	-1156	-1146	-1127	-1099	-1090	-1076	-1055	-1050	-1001	-935	-905	-892	-891	-736	-671	-649	-563	-558	-556	-547	-543	-532	-521
	-LOG10 (P value)	1.22044	2.12464	4.7126	1.58596	1.58596	1.09331	1.09331	1.09331	2.85803	1.217	1.36919	1.36919	1.36919	1.3969	1.3969	1.20167	1.20167	1.20167	1.40567	1.32593	1.23991	2.90545	1.23991	0.587737	1.23991	1.40567	1.40567	1.40567	1.33626	1.33626	0.591447	1.54028	1.23275	0.773594	1.43322	1.63064	1.50081	1.50081	0.458095	3.06347	0.936518	3.0439	1.28668	1.28668	2.60208	0.591447	3.14431	1.28668
Accessions	RWTN
C001		G	A	G	A	A	T	T	C	C	T	A	C	A	G	A	A	A	A	G	T	T	C	A	G	C	A	C	A	T	A	A	G	C	A	A	T	T	T	G	A	G	A	T	G	C	G	A	A
C002	8.86667	C	T	A	G	G	G	C	A	T	C	G	T	G	A	G	T	G	C	A	C	A	T	G	G	T	G	G	G	C	G	A	A	T	C	G	C	A	A	G	G	A	G	A	A	T	G	G	C
C003	3.76667	G	A	G	A	A	T	T	C	C	T	A	C	A	G	A	A	A	A	G	T	T	C	A	G	C	A	C	A	T	A	A	G	C	A	A	T	T	T	A	G	G	A	T	G	C	G	G	A
C004		C	T	A	G	G	G	C	A	T	C	G	T	G	A	G	T	G	C	A	C	A	T	G	G	T	G	G	G	C	G	A	A	T	C	G	C	A	A	G	A	A	G	A	A	T	G	G	C
C005	10.7	C	T	A	G	G	G	C	A	T	C	G	T	G	A	G	T	G	C	A	C	A	T	G	G	T	G	G	G	C	G	A	A	T	C	G	C	A	A	G	G	A	G	A	A	T	G	G	C
C006	4.885	G	A	G	A	A	T	T	C	C	T	A	C	A	G	A	A	A	A	G	T	T	C	A	G	C	A	C	A	T	A	A	G	C	A	A	T	T	T	G	A	G	A	T	G	C	G	A	A
C007	1.72	G	A	G	A	A	T	T	C	C	T	A	C	A	G	A	A	A	A	G	T	T	C	A	G	C	A	C	A	T	A	A	G	C	A	A	T	T	T	G	A	G	A	T	G	C	G	A	A
C008		G	A	G	A	A	T	T	C	C	T	A	C	A	G	A	A	A	A	G	T	T	C	A	G	C	A	C	A	T	A	A	G	C	A	A	T	T	T	G	A	G	A	T	G	C	G	A	A
C009		G	A	G	A	A	T	T	C	C	T	A	C	A	G	A	A	A	A	G	T	T	C	A	G	C	A	C	A	T	A	A	G	C	A	A	T	T	T	G	A	G	A	T	G	C	G	A	A
C010		C	T	A	G	G	G	C	A	T	C	G	T	G	A	G	T	G	C	A	C	A	T	G	G	T	G	G	G	C	G	A	A	T	C	G	C	A	A	G	G	A	G	A	A	T	G	G	C
C011		G	A	G	A	A	T	T	C	C	T	A	C	A	G	A	A	A	A	G	T	T	C	A	G	C	A	C	A	T	A	A	G	C	A	A	T	T	T	G	A	G	A	T	G	C	G	A	A
C012		C	T	A	G	G	G	C	A	T	C	G	T	G	A	G	T	G	C	A	C	A	T	G	G	T	G	G	G	C	G	A	A	T	C	G	C	A	A	G	G	A	G	A	A	T	G	G	C
C013		G	A	G	A	A	T	T	C	C	T	A	C	A	G	A	A	A	A	G	T	T	T	A	A	C	A	C	A	T	A	C	G	C	A	A	T	T	T	G	G	G	G	T	G	T	A	G	A
C014	2.84333	C	T	A	G	G	G	C	A	T	C	G	T	G	A	G	T	G	C	A	C	A	T	G	G	T	G	G	G	C	G	A	A	T	C	G	C	A	A	G	G	A	G	A	A	T	G	G	C
C015	6.36667	G	A	A	A	A	T	T	C	T	T	A	C	A	G	A	A	A	A	G	T	T	T	A	A	C	A	C	A	T	A	C	G	C	A	A	T	T	T	G	G	G	G	T	G	T	A	G	A
C016	0.476667	C	T	A	G	G	G	C	A	T	C	G	T	G	A	G	T	G	C	A	C	A	T	G	G	T	G	G	G	C	G	A	A	T	C	G	C	A	A	G	G	A	G	A	A	T	G	G	C
C017	3.04167	C	T	A	G	G	G	C	A	T	C	G	T	G	A	G	T	G	C	A	C	A	T	G	G	T	G	G	G	C	G	A	A	T	C	G	C	A	A	G	G	A	G	A	A	T	G	G	C
C018	0.22	C	T	A	G	G	G	C	A	T	C	G	T	G	A	G	T	G	C	A	C	A	T	G	G	T	G	G	G	C	G	A	A	T	C	G	C	A	A	G	G	A	G	A	A	T	G	G	C
C019		G	A	G	A	A	T	T	C	C	C	G	T	G	A	G	N	A	A	G	T	T	C	A	G	C	A	C	A	T	A	A	G	C	N	A	T	T	T	G	A	G	A	T	G	C	G	A	A
C020	3.09667	G	A	G	A	A	T	T	C	C	T	A	C	A	G	A	A	A	A	G	T	T	C	A	G	C	A	C	A	T	A	A	G	C	A	A	T	T	T	G	A	G	A	T	G	C	G	A	A
C021		G	A	G	A	A	T	T	C	C	T	A	C	A	G	A	A	A	A	G	T	T	C	A	G	C	A	C	A	T	A	A	G	C	A	A	T	T	T	G	A	G	A	T	G	C	G	A	A
C022	3.035	G	A	G	A	A	T	T	C	C	T	A	C	A	G	A	A	A	A	G	T	T	C	A	G	C	A	C	A	T	A	A	G	C	A	A	T	T	T	G	A	G	A	T	G	C	G	A	A
C023	2.22	C	T	A	G	G	G	C	A	T	C	G	T	G	A	G	T	G	C	A	C	A	T	G	G	T	G	G	G	C	G	A	A	T	C	G	C	A	A	G	G	A	G	A	A	T	G	G	C
C024		G	A	G	A	A	T	T	C	C	T	A	C	A	G	A	A	A	A	A	C	A	T	G	G	N	A	C	A	T	A	A	G	C	A	A	T	T	T	G	A	G	A	T	G	C	G	A	A
C025		G	A	G	A	A	T	T	C	C	T	A	C	A	G	A	A	A	A	G	T	T	C	A	G	C	A	C	A	T	A	A	G	C	A	A	T	T	T	G	A	G	A	T	G	C	G	A	A
C026		C	T	A	G	G	G	C	A	T	C	G	T	G	A	G	T	G	C	A	C	A	T	G	G	T	G	G	G	C	G	A	A	T	C	G	C	A	A	G	G	A	G	A	A	T	G	G	C
C027	5.68333	G	A	G	A	A	T	T	C	C	T	A	C	A	G	A	A	A	A	G	T	T	C	A	G	C	A	C	A	T	A	A	G	C	A	A	T	T	T	G	A	G	A	T	G	C	G	A	A
C028		C	T	A	G	G	G	C	A	T	C	G	T	G	A	G	T	G	C	A	C	A	T	G	G	T	G	G	G	C	G	A	A	T	C	G	C	A	A	G	G	A	G	A	A	T	G	G	C
C029	1.05333	G	A	A	A	A	T	T	C	T	T	A	C	A	G	A	A	A	A	G	T	T	T	A	A	C	A	C	A	T	A	C	G	C	A	A	T	T	T	G	G	G	G	T	G	T	A	G	A
C030	5.86	G	A	G	A	A	T	T	C	C	T	A	C	A	G	A	A	A	A	G	T	T	C	A	G	C	A	C	A	T	A	A	G	C	A	A	T	T	T	G	A	G	A	T	G	C	G	A	A
C031	3.51333	G	A	G	A	A	T	T	C	C	T	A	C	A	G	A	A	A	A	G	T	T	C	A	G	C	A	C	A	T	A	A	G	C	A	A	T	T	T	G	A	G	A	T	G	C	G	A	A
C032	3.17	C	T	A	G	G	G	C	A	T	C	G	T	G	A	G	T	G	C	A	C	A	T	G	G	T	G	G	G	C	G	A	A	T	C	G	C	A	A	G	G	A	G	A	A	T	G	G	C
C033		G	A	G	A	A	T	T	C	C	T	A	C	A	G	A	A	A	A	G	T	T	C	A	G	C	A	C	A	T	A	A	G	C	A	A	T	T	T	G	A	G	A	T	G	C	G	A	A
C034		G	A	A	A	A	T	T	C	T	T	A	C	A	G	A	A	A	A	G	T	T	T	A	A	C	A	C	A	T	A	C	G	C	A	A	T	T	T	G	G	G	G	T	G	T	A	G	A
C035		G	A	A	A	A	T	T	C	T	T	A	C	A	G	A	A	A	A	G	T	T	T	A	A	C	A	C	A	T	A	C	G	C	A	A	T	T	T	G	G	G	G	T	G	T	A	G	A
C036	1.805	C	T	A	G	G	G	C	A	T	C	G	T	G	A	G	T	G	C	A	C	A	T	G	G	T	G	G	G	C	G	A	A	T	C	G	C	A	A	G	G	A	G	A	A	T	G	G	C
C037	2.22667	G	A	G	A	A	T	T	C	C	T	A	C	A	G	A	A	A	A	G	T	T	C	A	G	C	A	C	A	T	A	A	G	C	A	A	T	T	T	G	A	G	A	T	G	C	G	A	A
C038		C	T	A	G	G	G	C	A	T	C	G	T	G	A	G	T	G	C	A	C	A	T	G	G	T	G	G	G	C	G	A	A	T	C	G	C	A	A	G	G	A	G	A	A	T	G	G	C
C039		G	A	G	A	A	T	T	C	C	T	A	C	A	G	A	A	A	A	G	T	T	C	A	G	C	A	C	A	T	A	A	G	C	A	A	T	T	T	G	A	G	A	T	G	C	G	A	A
C040	3.22	G	A	G	A	A	T	T	C	C	T	A	C	A	G	A	A	A	A	G	T	T	C	A	G	C	A	C	A	T	A	A	G	C	A	A	T	T	T	G	A	G	A	T	G	C	G	A	A
C041	1.2	G	A	G	A	A	T	T	C	C	T	A	C	A	G	A	A	A	A	G	T	T	C	A	G	C	A	C	A	T	A	A	G	C	A	A	T	T	T	G	A	G	A	T	G	C	G	A	A
C042	3.71333	G	A	G	A	A	T	T	C	C	T	A	C	A	G	A	A	A	A	G	T	T	C	A	G	C	A	C	A	T	A	A	G	C	A	A	T	T	T	G	A	G	A	T	G	C	G	A	A
C043	4.9	G	A	G	A	A	T	T	C	C	T	A	C	A	G	A	A	A	A	G	T	T	C	A	G	C	A	C	A	T	A	A	G	C	A	A	T	T	T	G	A	G	A	T	G	C	G	A	A
C044	10.5	G	A	G	A	A	T	T	C	C	T	A	C	A	G	A	A	A	A	G	T	T	C	A	G	C	A	C	A	T	A	A	G	C	A	A	T	T	T	G	A	G	A	T	G	C	G	A	A
C045	2.19333	G	A	G	A	A	T	T	C	C	T	A	C	A	G	A	A	A	A	G	T	T	C	A	G	C	A	C	A	T	A	A	G	C	A	A	T	T	T	G	A	G	A	T	G	C	G	A	A
C046		G	A	G	A	A	T	T	C	C	T	A	C	A	G	A	A	A	A	G	T	T	C	A	G	C	A	C	A	T	A	A	G	C	A	A	T	T	T	G	A	G	A	T	G	C	G	A	A
C047	12.1333	G	A	G	A	A	T	T	C	C	T	A	C	A	G	A	A	A	A	G	T	T	C	A	G	C	A	C	A	T	A	A	G	C	A	A	T	T	T	G	A	G	A	T	G	C	G	A	A
C048		C	T	A	G	G	G	C	A	T	C	G	T	G	A	G	T	G	C	A	C	A	T	G	G	T	G	G	G	C	G	A	A	T	C	G	C	A	A	G	G	A	G	A	A	T	G	G	C
C049	5.55	G	A	G	A	A	T	T	C	C	T	A	C	A	G	A	A	A	A	G	T	T	C	A	G	C	A	C	A	T	A	A	G	C	A	A	T	T	T	G	A	G	A	T	G	C	G	A	A
C050	5.6	C	T	A	G	G	G	C	A	T	C	G	T	G	A	G	T	G	C	A	C	A	T	G	G	T	G	G	G	C	G	A	A	T	C	G	C	A	A	G	G	A	G	A	A	T	G	G	C
C051	2.28333	C	T	A	G	G	G	C	A	T	C	G	T	G	A	G	T	G	C	A	C	A	T	G	G	T	G	G	G	C	G	A	A	T	C	G	C	A	A	G	G	A	G	A	A	T	G	G	C
C052		C	T	A	G	G	G	C	A	T	C	G	T	G	A	G	T	G	C	A	C	A	T	G	G	T	G	G	G	C	G	A	A	T	C	G	C	A	A	G	G	A	G	A	A	T	G	G	C
C053		C	T	A	G	G	G	C	A	T	C	G	T	G	A	G	T	G	C	A	C	A	T	G	G	T	G	G	G	C	G	A	A	T	C	G	C	A	A	G	G	A	G	A	A	T	G	G	C
C054	4.21667	C	T	A	G	G	G	C	A	T	C	G	T	G	A	G	T	G	C	A	C	A	T	G	G	T	G	G	G	C	G	A	A	T	C	G	C	A	A	G	G	A	G	A	A	T	G	G	C
C055		G	A	G	A	A	T	T	C	C	T	A	C	A	G	A	A	A	A	G	T	T	C	A	G	C	A	C	A	T	A	A	G	C	A	A	T	T	T	G	A	G	A	T	G	C	G	A	A
C056		C	T	A	G	G	G	C	A	T	C	G	T	G	A	G	T	G	C	A	C	A	T	G	G	T	G	G	G	C	G	A	A	T	C	G	C	A	A	G	G	A	G	A	A	T	G	G	C
C057	1.63167	C	A	A	A	A	T	T	C	T	T	A	C	A	G	A	A	A	A	G	T	T	T	A	A	C	A	C	A	T	A	C	G	C	A	A	T	T	T	G	G	G	G	T	G	T	A	G	A
C058	2.82333	G	A	G	A	A	T	T	C	C	T	A	C	A	G	A	A	A	A	G	T	T	C	A	G	C	A	C	A	T	A	A	G	C	A	A	T	T	T	G	A	G	A	T	G	C	G	A	A
C059	6.26667	G	A	G	A	A	T	T	C	C	T	A	C	A	G	A	A	A	A	G	T	T	C	A	G	C	A	C	A	T	A	A	G	C	A	A	T	T	T	G	A	G	A	T	G	C	G	A	A
C060		G	A	G	A	A	T	T	C	C	T	A	C	A	G	A	A	A	A	G	T	T	C	A	G	C	A	C	A	T	A	A	G	C	A	A	T	T	T	G	A	G	A	T	G	C	G	A	A
C061	5.86667	G	A	G	A	A	T	T	C	C	T	A	C	A	G	A	A	A	A	G	T	T	C	A	G	C	A	C	A	T	A	A	G	C	A	A	T	T	T	G	A	G	A	T	G	C	G	A	A
C062	6.43333	G	A	G	A	A	T	T	C	C	T	A	C	A	G	A	A	A	A	G	T	T	C	A	G	C	A	C	A	T	A	A	G	C	A	A	T	T	T	G	A	G	A	T	G	C	G	A	A
C063	3.17667	C	T	A	G	G	G	C	A	T	C	G	T	G	A	G	T	G	C	A	C	A	T	G	G	T	G	G	G	C	G	A	A	T	C	G	C	A	A	G	G	A	G	A	A	T	G	G	C
C064	2.13333	C	T	A	G	G	G	C	A	T	C	G	T	G	A	G	T	G	C	A	C	A	T	G	G	T	G	G	G	C	G	A	A	T	C	G	C	A	A	G	G	A	G	A	A	T	G	G	C
C065	3.96667	G	A	G	A	A	T	T	C	C	T	A	C	A	G	A	A	A	A	G	T	T	C	A	G	C	A	C	A	T	A	A	G	C	A	A	T	T	T	G	A	G	A	T	G	C	G	A	A
C066	4.035	G	A	G	A	A	T	T	C	C	T	A	C	A	G	A	A	A	A	G	T	T	C	A	G	C	A	C	A	T	A	A	G	C	A	A	T	T	T	G	A	G	A	T	G	C	G	A	A
C067	5.23333	C	T	A	G	G	G	C	A	T	C	G	T	G	A	G	T	G	C	A	C	A	T	G	G	T	G	G	G	C	G	A	A	T	C	G	C	A	A	G	G	A	G	A	A	T	G	G	C
C068		G	A	G	A	A	T	T	C	C	T	A	C	A	A	G	T	G	C	G	T	T	C	A	G	C	A	C	A	T	A	A	G	C	A	A	T	T	T	G	A	G	A	T	G	C	G	A	A
C069	4	G	A	G	A	A	T	T	C	C	T	A	C	A	G	A	A	A	A	G	T	T	C	A	G	C	A	C	A	T	A	A	G	C	A	A	T	T	T	G	A	G	A	T	G	C	G	A	A
C070	1.75333	C	T	A	G	G	G	C	A	T	C	G	T	G	A	G	T	G	C	A	C	A	T	G	G	T	G	G	G	C	G	A	A	T	C	G	C	A	A	G	G	A	G	A	A	T	G	G	C
C071	5.7	C	T	A	G	G	G	C	A	T	C	G	T	G	A	G	T	G	C	A	C	A	T	G	G	T	G	G	G	C	G	A	A	T	C	G	C	A	A	G	G	A	G	A	A	T	G	G	C
C072	0.685	G	A	G	A	A	T	T	C	C	T	A	C	A	G	A	A	A	A	G	T	T	C	A	G	C	A	C	A	T	A	A	G	C	A	A	T	T	T	G	A	G	A	T	G	C	G	A	A
C073		G	A	G	A	A	T	T	C	C	T	A	C	A	G	A	A	A	A	G	T	T	C	A	G	C	A	C	A	T	A	A	G	C	A	A	T	T	T	G	A	G	A	T	G	C	G	A	A
C074	5.95333	G	A	A	A	A	T	T	C	T	T	A	C	A	G	A	A	A	A	G	T	T	T	A	A	C	A	C	A	T	A	C	G	C	A	A	T	T	T	G	G	G	G	T	G	T	A	G	A
C075	1.81667	C	T	A	G	G	G	C	A	T	C	G	T	G	A	G	T	G	C	A	C	A	T	G	G	T	G	G	G	C	G	A	A	T	C	G	C	A	A	G	G	A	G	A	A	T	G	G	C
C076	2.67667	G	A	G	A	A	T	T	C	C	T	A	C	A	G	A	A	A	A	G	T	T	C	A	G	C	A	C	A	T	A	A	G	C	A	A	T	T	T	G	A	G	A	T	G	C	G	A	A
C077	2.43333	G	A	G	A	A	T	T	C	C	T	A	C	A	G	A	A	A	A	G	T	T	C	A	G	C	A	C	A	T	A	A	G	C	A	A	T	T	T	G	A	G	A	T	G	C	G	A	A
C078	3.825	G	A	G	A	A	T	T	C	C	T	A	C	A	G	A	A	A	A	G	T	T	C	A	G	C	A	C	A	T	A	A	G	C	A	A	T	T	T	G	A	G	A	T	G	C	G	A	A
C079	2.85	C	T	A	G	G	G	C	A	T	C	G	T	G	A	G	T	G	C	A	C	A	T	G	G	T	G	G	G	C	G	A	A	T	C	G	C	A	A	G	G	A	G	A	A	T	G	G	C
C080		G	A	G	A	A	T	T	C	C	T	A	C	A	G	A	A	A	A	G	T	T	C	A	G	C	A	C	A	T	A	A	G	C	A	A	T	T	T	G	A	G	G	A	A	T	G	G	A
C081	3.865	G	A	G	A	A	T	T	C	C	T	A	C	A	G	A	A	A	A	G	T	T	C	A	G	C	A	C	A	T	A	A	G	C	A	A	T	T	T	G	A	G	A	T	G	C	G	A	A
C082	2.9	C	T	A	G	G	G	C	A	T	C	G	T	G	A	G	T	G	C	A	C	A	T	G	G	T	G	G	G	C	G	A	A	T	C	G	C	A	A	G	G	A	G	A	A	T	G	G	C
C083		G	A	A	A	A	T	T	C	T	T	A	C	A	G	A	A	A	A	G	T	T	T	A	A	C	A	C	A	T	A	C	G	C	A	A	T	T	T	G	G	G	G	T	G	T	A	G	A
C084	6.98333	C	T	A	G	G	G	C	A	T	C	G	T	G	A	G	T	G	C	A	C	A	T	G	G	T	G	G	G	C	G	A	A	T	C	G	C	A	A	G	G	A	G	A	A	T	G	G	C
C085		C	T	A	G	G	G	C	A	T	C	G	T	G	A	G	T	G	C	A	C	A	T	G	G	T	G	G	G	C	G	A	A	T	C	G	C	A	A	G	G	A	G	A	A	T	G	G	C
C086	16.5	G	A	A	A	A	T	T	C	T	T	A	C	A	G	A	A	A	A	G	T	T	T	A	A	C	A	C	A	T	A	C	G	C	A	A	T	T	T	G	G	G	G	T	G	T	A	G	A
C087	3.88333	C	T	A	G	G	G	C	A	T	C	G	T	G	A	G	T	G	C	A	C	A	T	G	G	T	G	G	G	C	G	A	A	T	C	G	C	A	A	G	G	A	G	A	A	T	G	G	C
C088	7.3	G	A	G	A	A	T	T	C	C	T	A	C	A	G	A	A	A	A	G	T	T	C	A	G	C	A	C	A	T	A	A	G	C	A	A	T	T	T	G	A	G	A	T	G	C	G	A	A
C089		C	T	A	G	G	G	C	A	T	C	G	T	G	A	G	T	G	C	A	C	A	T	G	G	T	G	G	G	C	G	A	A	T	C	G	C	A	A	G	G	A	G	A	A	T	G	G	C
C090	6.9	C	T	A	G	G	G	C	A	T	C	G	T	G	A	G	T	G	C	A	C	A	T	G	G	T	G	G	G	C	G	A	A	T	C	G	C	A	A	G	G	A	G	A	A	T	G	G	C
C091	2.36333	G	A	G	A	A	T	T	C	C	T	A	C	A	G	A	A	A	A	G	T	T	C	A	G	C	A	C	A	T	A	A	G	C	A	A	T	T	T	G	A	G	A	T	G	C	G	A	A
C092		G	A	G	A	A	T	T	C	C	T	A	C	A	G	A	A	A	A	G	T	T	C	A	G	C	A	C	A	T	A	A	G	C	A	A	T	T	T	G	A	G	A	T	G	C	G	A	A
C093	11.8	G	A	A	A	A	T	T	C	T	T	A	C	A	G	A	A	A	A	G	T	T	T	A	A	C	A	C	A	T	A	C	G	C	A	A	T	T	T	G	G	G	G	T	G	T	A	G	A
C094	4.88333	G	A	G	A	A	T	T	C	C	T	A	C	A	G	A	A	A	A	G	T	T	C	A	G	C	A	C	A	T	A	A	G	C	A	A	T	T	T	G	A	G	A	T	G	C	G	A	A
C095		C	T	A	G	G	G	C	A	T	C	G	T	G	A	G	T	G	C	A	C	A	T	G	G	T	G	G	G	C	G	A	A	T	C	G	C	A	A	G	G	A	G	A	A	T	G	G	C
C096	4.19667	G	A	G	A	A	T	T	C	C	T	A	C	A	G	A	A	A	A	G	T	T	C	A	G	C	A	C	A	T	A	A	G	C	A	A	T	T	T	G	A	G	A	T	G	C	G	A	A
C097	8.25	G	A	G	A	A	T	T	C	C	T	A	C	A	G	A	A	A	A	G	T	T	C	A	G	C	A	C	A	T	A	A	G	C	A	A	T	T	T	G	A	G	A	T	G	C	G	A	A
C098	8.81667	G	A	G	A	A	T	T	C	C	T	A	C	A	G	A	A	A	A	G	T	T	C	A	G	C	A	C	A	T	A	A	G	C	A	A	T	T	T	G	A	G	A	T	G	C	G	A	A
C099		G	A	G	A	A	T	T	C	C	T	A	C	A	G	A	A	A	A	G	T	T	C	A	G	C	A	C	A	T	A	A	G	C	A	A	T	T	T	G	A	G	A	T	G	C	G	A	A
C100	3.96667	G	A	G	A	A	T	T	C	C	T	A	C	A	G	A	A	A	A	G	T	T	C	A	G	C	A	C	A	T	A	A	G	C	A	A	T	T	T	G	A	G	A	T	G	C	G	A	A
C101	3.86833	C	T	A	G	G	G	C	A	T	C	G	T	G	A	G	T	G	C	A	C	A	T	G	G	T	G	G	G	C	G	A	A	T	C	G	C	A	A	G	G	A	G	A	A	T	G	G	C
C102	8.56667	G	A	G	A	A	T	T	C	C	T	A	C	A	G	A	A	A	A	G	T	T	C	A	G	C	A	C	A	T	A	A	G	C	A	A	T	T	T	G	A	G	A	T	G	C	G	A	A
C103	9.43333	C	T	A	G	G	G	C	A	T	C	G	T	G	A	G	T	G	C	A	C	A	T	G	G	T	G	G	G	C	G	A	A	T	C	G	C	A	A	G	G	A	G	A	A	T	G	G	C
C104	6.665	G	A	G	A	A	T	T	C	C	T	A	C	A	G	A	A	A	A	G	T	T	C	A	G	C	A	C	A	T	A	A	G	C	A	A	T	T	T	G	A	G	A	T	G	C	G	A	A
C105	6.025	G	A	G	A	A	T	T	C	C	T	A	C	A	G	A	A	A	A	G	T	T	C	A	G	C	A	C	A	T	A	A	G	C	A	A	T	T	T	G	A	G	A	T	G	C	G	A	A
C106	4.3	C	T	A	G	G	G	C	A	T	C	G	T	G	A	G	T	G	C	A	C	A	T	G	G	T	G	G	G	C	G	A	A	T	C	G	C	A	A	G	G	A	G	A	A	T	G	G	C
C107		C	T	A	G	G	G	C	A	T	C	G	T	G	A	G	T	G	C	A	C	A	T	G	G	T	G	G	G	C	G	A	A	T	C	G	C	A	A	G	G	A	G	A	A	T	G	G	C
C108	4.90333	G	A	G	A	A	T	T	C	C	T	A	C	A	G	A	A	A	A	G	T	T	C	A	G	C	A	C	A	T	A	A	G	C	A	A	T	T	T	G	A	G	A	T	G	C	G	A	A
C109		G	A	G	A	A	T	T	C	C	T	A	C	A	G	A	A	A	A	G	T	T	C	A	G	C	A	C	A	T	A	A	G	C	A	A	T	T	T	G	A	G	A	T	G	C	G	A	A
C110	5.78333	G	A	G	A	A	T	T	C	C	T	A	C	A	G	A	A	A	A	G	T	T	C	A	G	C	A	C	A	T	A	A	G	C	A	A	T	T	T	G	A	G	A	T	G	C	G	A	A
C111	6.41667	C	T	A	G	G	G	C	A	T	C	G	T	G	A	G	T	G	C	A	C	A	T	G	G	T	G	G	G	C	G	A	A	T	C	G	C	A	A	G	G	A	G	A	A	T	G	G	C
C112	2.67667	G	A	G	A	A	T	T	C	C	T	A	C	A	G	A	A	A	A	G	T	T	C	A	G	C	A	C	A	T	A	A	G	C	A	A	T	T	T	G	A	G	A	T	G	C	G	A	A
C113	2.81	G	A	G	A	A	T	T	C	C	T	A	C	A	G	A	A	A	A	G	T	T	C	A	G	C	A	C	A	T	A	A	G	C	A	A	T	T	T	G	A	G	A	T	G	C	G	A	A
C114	2.26	G	A	G	A	A	T	T	C	C	T	A	C	A	G	A	A	A	A	G	T	T	C	A	G	C	A	C	A	T	A	A	G	C	A	A	T	T	T	G	A	G	A	T	G	C	G	A	A
C115		G	A	G	A	A	T	T	C	C	T	A	C	A	G	A	A	A	A	G	T	T	C	A	G	C	A	C	A	T	A	A	G	C	A	A	T	T	T	G	A	G	A	T	G	C	G	A	A
C116	1.13333	C	T	A	G	G	G	C	A	T	C	G	T	G	A	G	T	G	C	A	C	A	T	G	G	T	G	G	G	C	G	A	A	T	C	G	C	A	A	G	G	A	G	A	A	T	G	G	C
C117	1.82	G	A	G	A	A	T	T	C	C	T	A	C	A	G	A	A	A	A	G	T	T	C	A	G	C	A	C	A	T	A	A	G	C	A	A	T	T	T	G	A	G	A	T	G	C	G	A	A
C118	18.15	G	T	A	A	A	T	T	C	C	T	A	C	A	G	A	A	A	A	G	T	T	C	A	G	C	A	C	A	T	A	A	G	C	A	A	T	T	T	G	A	G	A	T	G	C	G	A	A
C119		C	T	A	G	G	G	C	A	T	C	G	T	G	A	G	T	G	C	A	C	A	T	G	G	T	G	G	G	C	G	A	A	T	C	G	C	A	A	G	G	A	G	A	A	T	G	G	C
C120	3.64667	C	T	A	G	G	G	C	A	T	C	G	T	G	A	G	T	G	C	A	C	A	T	G	G	T	G	G	G	C	G	A	A	T	C	G	C	A	A	G	G	A	G	A	A	T	G	G	C
C121	21.5667	C	T	A	G	G	G	C	A	T	C	G	T	G	A	G	T	G	C	A	C	A	T	G	G	T	G	G	G	C	G	A	A	T	C	G	C	A	A	G	G	A	G	A	A	T	G	G	C
C122	2.76667	G	A	G	A	A	T	T	C	C	T	A	C	A	G	A	A	A	A	G	T	T	C	A	G	C	A	C	A	T	A	A	G	C	A	A	T	T	T	G	A	G	A	T	G	C	G	A	A
C123	2.47667	G	A	G	A	A	T	T	C	C	T	A	C	A	G	A	A	A	A	G	T	T	C	A	G	C	A	C	A	T	A	A	G	C	A	A	T	T	T	G	A	G	A	T	G	C	G	A	A
C124	7.43333	G	A	G	A	A	T	T	C	C	T	A	C	A	G	A	A	A	A	G	T	T	C	A	G	C	A	C	A	T	A	A	G	C	A	A	T	T	T	A	N	G	A	T	G	C	G	G	A
C125	2.66	G	A	G	A	A	T	T	C	C	T	A	C	A	G	A	A	A	A	G	T	T	C	A	G	C	A	C	A	T	A	A	G	C	C	A	T	T	T	G	A	A	A	T	G	C	G	A	A
C126		C	T	A	G	G	G	C	A	T	C	G	T	G	A	G	T	G	C	A	C	A	T	G	G	T	G	G	G	C	G	A	A	T	C	G	C	A	A	G	G	A	G	A	A	T	G	G	C
C127	0.66	G	A	G	A	A	T	T	C	C	T	A	C	A	G	A	A	A	A	G	T	T	C	A	G	C	A	C	A	T	A	A	G	C	A	A	T	T	T	G	A	G	A	T	G	C	G	A	A
C128	1.71	G	A	G	A	A	T	T	C	C	T	A	C	A	G	A	A	A	A	G	T	T	C	A	G	C	A	C	A	T	A	A	G	C	A	A	T	T	T	G	A	G	A	T	G	C	G	A	A
C129	9.26667	G	A	G	A	A	T	T	C	C	T	A	C	A	G	A	A	A	A	G	T	T	C	A	G	C	A	C	A	T	A	A	G	C	A	A	T	T	T	G	A	G	A	T	G	C	G	A	A
C130		G	A	A	A	A	T	T	C	T	T	A	C	A	G	A	A	A	A	G	T	T	T	A	A	C	A	C	A	T	A	C	G	C	A	A	T	T	T	G	G	G	G	T	G	T	A	G	A
C131	2.34167	G	A	G	A	A	T	T	C	C	T	A	C	A	G	A	A	A	A	G	T	T	C	A	G	C	A	C	A	T	A	A	G	C	A	A	T	T	T	G	A	G	A	T	G	C	G	A	A
C132		G	A	G	A	A	T	T	C	C	T	A	C	A	G	A	A	A	A	G	T	T	C	A	G	C	A	C	A	T	A	A	G	C	A	A	T	T	T	G	A	G	A	T	G	C	G	A	A
C133	6.11333	C	T	A	G	G	G	C	A	T	C	G	T	G	A	G	T	G	C	A	C	A	T	G	G	T	G	G	G	C	G	A	A	T	C	G	C	A	A	G	G	A	G	A	A	T	G	G	C
C134	2.73333	C	T	A	G	G	G	C	A	T	C	G	T	G	A	G	T	G	C	A	C	A	T	G	G	T	G	G	G	C	G	A	A	T	C	G	C	A	A	G	G	A	G	A	A	T	G	G	C
C135		C	T	A	G	G	G	C	A	T	C	G	T	G	A	G	T	G	C	A	C	A	T	G	G	T	G	G	G	C	G	A	A	T	C	G	C	A	A	G	G	A	G	A	A	T	G	G	C
C136	4.8	G	A	G	A	A	T	T	C	C	T	A	C	A	G	A	A	A	A	G	T	T	C	A	G	C	A	C	A	T	A	A	G	C	A	A	T	T	T	G	A	G	A	T	G	C	G	A	A
C137	7.03333	C	T	A	G	G	G	C	A	T	C	G	T	G	A	G	T	G	C	A	C	A	T	G	G	T	G	G	G	C	G	A	A	T	C	G	C	A	A	G	G	A	G	A	A	T	G	G	C
C138	6.33333	C	T	A	G	G	G	C	A	T	C	G	T	G	A	G	T	G	C	A	C	A	T	G	G	T	G	G	G	C	G	A	A	T	C	G	C	A	A	G	G	A	G	A	A	T	G	G	C
C139	5.20167	C	T	A	G	G	G	C	A	T	C	G	T	G	A	G	T	G	C	A	C	A	T	G	G	T	G	G	G	T	A	A	A	T	C	G	C	A	A	G	G	A	G	A	A	T	G	G	C
C140	8.01667	C	T	A	G	G	G	C	A	T	C	G	T	G	A	G	T	G	C	A	C	A	T	G	G	T	G	G	G	C	G	A	A	T	C	G	C	A	A	G	G	A	G	A	A	T	G	G	C
C141	9.26667	G	A	G	A	A	T	T	C	C	T	A	C	A	G	A	A	A	A	G	T	T	C	A	G	C	A	C	A	T	A	A	G	C	A	A	T	T	T	G	A	G	A	T	G	C	G	A	A
C142	24.2833	C	T	A	G	G	G	C	A	T	C	G	T	G	A	G	T	G	C	A	C	A	T	G	G	T	G	G	G	C	G	A	A	T	C	G	C	A	A	G	G	A	G	A	A	T	G	G	C
C143	4.63333	G	A	G	A	A	T	T	C	C	T	A	C	A	G	A	A	A	A	G	T	T	C	A	G	C	A	C	A	T	A	A	G	C	A	A	T	T	T	G	A	G	A	T	G	C	G	A	A
C144	3.71667	C	T	A	G	G	G	C	A	T	C	G	T	G	A	G	T	G	C	A	C	A	T	G	G	T	G	G	G	C	G	A	A	T	C	G	C	A	A	G	G	A	G	A	A	T	G	G	C
C145		G	A	G	A	A	T	T	C	C	T	A	C	A	G	A	A	A	A	G	T	T	C	A	G	C	A	C	A	T	A	A	G	C	A	A	T	T	T	G	A	G	A	T	G	C	G	A	A
C146		C	T	A	G	G	G	C	A	T	C	G	T	G	A	G	T	G	C	A	C	A	T	G	G	T	G	G	G	C	G	A	A	T	C	G	C	A	A	G	G	A	G	A	A	T	G	G	C
C147	7.4	C	T	A	G	G	G	C	A	T	C	G	T	G	A	G	T	G	C	A	C	A	T	G	G	T	G	G	G	C	G	A	A	T	C	G	C	A	A	G	G	A	G	A	A	T	G	G	C
C148	7.46667	G	A	G	A	A	T	T	C	C	T	A	C	A	G	A	A	A	A	G	T	T	C	A	G	C	A	C	A	T	A	A	G	C	A	A	T	T	T	G	A	G	A	T	G	C	G	A	A
C149	3.075	C	T	A	G	G	G	C	A	T	C	G	T	G	A	G	T	G	C	A	C	A	T	G	G	T	G	G	G	C	G	A	A	T	C	G	C	A	A	G	G	A	G	A	A	T	G	G	C
C150		C	T	A	G	G	G	C	A	T	C	G	T	G	A	G	T	G	C	A	C	A	T	G	G	T	G	G	G	C	G	A	A	T	C	G	C	A	A	G	G	A	G	A	A	T	G	G	C
C151	4.84333	G	A	G	A	A	T	T	C	C	T	A	C	A	G	A	A	A	A	G	T	T	C	A	G	C	A	C	A	T	A	A	G	C	A	A	T	T	T	G	A	G	A	T	G	C	G	A	A
C152	6.43333	G	A	A	A	A	T	T	C	T	T	A	C	A	G	A	A	A	A	G	T	T	T	A	A	C	A	C	A	T	A	C	G	C	A	A	T	T	T	G	G	G	G	T	G	T	A	G	A
C153	2.51	C	T	A	G	G	G	C	A	T	C	G	T	G	A	G	T	G	C	A	C	A	T	G	G	T	G	G	G	C	G	A	A	T	C	G	C	A	A	G	G	A	G	A	A	T	G	G	C
C154		C	T	A	G	G	G	C	A	T	C	G	T	G	A	G	T	G	C	A	C	A	T	G	G	T	G	G	G	C	G	A	A	T	C	G	C	A	A	G	G	A	G	A	A	T	G	G	C
C155		G	A	G	A	A	T	T	C	C	T	A	C	A	G	A	A	A	A	G	T	T	C	A	G	C	A	C	A	T	A	A	G	C	A	A	T	T	T	G	A	G	A	T	G	C	G	A	A
C156	0.476667	G	A	G	A	A	T	T	C	C	T	A	C	A	G	A	A	A	A	G	T	T	C	A	G	C	A	C	A	T	A	A	G	C	A	A	T	T	T	G	A	G	A	T	G	C	G	A	A
C157		G	A	G	A	A	T	T	C	C	T	A	C	A	G	A	A	A	A	G	T	T	C	A	G	C	A	C	A	T	A	A	G	C	A	A	T	T	T	G	A	G	A	T	G	C	G	A	A
C158	3.21333	G	A	G	A	A	T	T	C	C	T	A	C	A	G	A	A	A	A	G	T	T	C	A	G	C	A	C	A	T	A	A	G	C	A	A	T	T	T	G	A	G	A	T	G	C	G	A	A
C159		C	T	A	G	G	G	C	A	T	C	G	T	G	A	G	T	G	C	A	C	A	T	G	G	T	G	G	G	C	G	A	A	T	C	G	C	A	A	G	G	A	G	A	A	T	G	G	C
C160	2.46667	G	A	G	A	A	T	T	C	C	T	A	C	A	G	A	A	A	A	G	T	T	C	A	G	C	A	C	A	T	A	A	G	C	A	A	T	T	T	G	A	G	A	T	G	C	G	A	A
C161	5.69333	C	T	A	G	G	G	C	A	T	C	G	T	G	A	G	T	G	C	A	C	A	T	G	G	T	G	G	G	C	G	A	A	T	C	G	C	A	A	G	G	A	G	A	A	T	G	G	C
C162	11.4333	G	A	G	A	A	T	T	C	C	T	A	C	A	G	A	A	A	A	G	T	T	C	A	G	C	A	C	A	T	A	A	G	C	A	A	T	T	T	G	A	G	A	T	G	C	G	A	A
C163	1.775	G	A	G	A	A	T	T	C	C	T	A	C	A	G	A	A	A	A	G	T	T	C	A	G	C	A	C	A	T	A	A	G	C	A	A	T	T	T	G	A	G	A	T	G	C	G	A	A
C164		G	A	G	A	A	T	T	C	C	T	A	C	A	G	A	A	A	A	G	T	T	C	A	G	C	A	C	A	T	A	A	G	C	A	A	T	T	T	G	A	G	A	T	G	C	G	A	A
C165		G	A	G	A	A	T	T	C	C	T	A	C	A	G	A	A	A	A	G	T	T	C	A	G	C	A	C	A	T	A	A	G	C	A	A	T	T	T	G	A	G	A	T	G	C	G	A	A
C166	2.77333	C	T	A	G	G	G	C	A	T	C	G	T	G	A	G	T	G	C	A	C	A	T	G	G	T	G	G	G	C	G	A	A	T	C	G	C	A	A	G	G	A	G	A	A	T	G	G	C
C167		G	A	G	A	A	T	T	C	C	T	A	C	A	G	A	A	A	A	G	T	T	C	A	G	C	A	C	A	T	A	A	G	C	A	A	T	T	T	G	A	G	A	T	G	C	G	A	A
C168	3.985	G	A	G	A	A	T	T	C	C	T	A	C	A	G	A	A	A	A	G	T	T	C	A	G	C	A	C	A	T	A	A	G	C	A	A	T	T	T	G	A	G	A	T	G	C	G	A	A
C169	4.61333	G	A	G	A	A	T	T	C	C	T	A	C	A	G	A	A	A	A	G	T	T	C	A	G	C	A	C	A	T	A	A	G	C	A	A	T	T	T	G	A	G	A	T	G	C	G	A	A
C170	1.70667	G	A	G	A	A	T	T	C	C	T	A	C	A	G	A	A	A	A	G	T	T	C	A	G	C	A	C	A	T	A	A	G	C	A	A	T	T	T	G	A	G	A	T	G	C	G	A	A
C171	1.67	C	T	A	G	G	G	C	A	T	C	G	T	G	A	G	T	G	C	A	C	A	T	G	G	T	G	G	G	C	G	A	A	T	C	G	C	A	A	G	G	A	G	A	A	T	G	G	C
C172	1.90333	C	T	A	G	G	G	C	A	T	C	G	T	G	A	G	T	G	C	A	C	A	T	G	G	T	G	G	G	C	G	A	A	T	C	G	C	A	A	G	G	A	G	A	A	T	G	G	C
C173	2.86	G	A	G	A	A	T	T	C	C	T	A	C	A	G	A	A	A	A	G	T	T	C	A	G	C	A	C	A	T	A	A	G	C	A	A	T	T	T	G	A	G	A	T	G	C	G	A	A
C174	5.86667	G	A	G	A	A	T	T	C	C	T	A	C	A	G	A	A	A	A	G	T	T	T	A	A	C	A	C	A	T	A	A	G	C	A	A	T	T	T	G	A	G	A	T	G	C	G	A	A
C175		G	A	G	A	A	T	T	C	C	T	A	C	A	G	A	A	A	A	G	T	T	C	A	G	C	A	C	A	T	A	A	G	C	A	A	T	T	T	G	A	G	A	T	G	C	G	A	A
C176	7.53333	G	T	G	A	A	T	T	C	C	T	A	C	A	G	A	A	A	A	G	T	T	C	A	G	C	A	C	A	T	A	A	G	C	A	A	T	T	T	G	A	G	A	T	G	C	G	A	A
C177	3.78667	C	T	A	G	G	G	C	A	T	C	G	T	G	A	G	T	G	C	A	C	A	T	G	G	T	G	G	G	C	G	A	A	T	C	G	C	A	A	G	G	A	G	A	A	T	G	G	C
C178		G	A	G	A	A	T	T	C	C	T	A	C	A	G	A	A	A	A	G	T	T	C	A	G	C	A	C	A	T	A	A	G	C	A	A	T	T	T	G	A	G	A	T	G	C	G	A	A
C179		G	A	A	A	A	T	T	C	T	T	A	C	A	G	A	A	A	A	G	T	T	T	A	A	C	A	C	A	T	A	C	G	C	A	A	T	T	T	G	G	G	G	T	G	T	A	G	A
C180		G	A	G	A	A	T	T	C	C	T	A	C	A	G	A	A	A	A	G	T	T	C	A	G	C	A	C	A	T	A	A	G	C	A	A	T	T	T	G	A	G	A	T	G	C	G	A	A
C181	4.25	C	T	A	G	G	G	C	A	T	C	G	T	G	A	G	T	G	C	A	C	A	T	G	G	T	G	G	G	C	G	A	A	T	C	G	C	A	A	G	G	A	G	A	A	T	G	G	C
C182	5.35	G	A	G	A	A	T	T	C	C	T	A	C	A	G	A	A	A	A	G	T	T	C	A	G	C	A	C	A	T	A	A	G	C	A	A	T	T	T	G	A	G	A	T	G	C	G	A	A
C183		G	A	G	A	A	T	T	C	C	T	A	C	A	G	A	A	A	A	G	T	T	C	A	G	C	A	C	A	T	A	A	G	C	A	A	T	T	T	G	A	G	A	T	G	C	G	A	A
C184	9.46667	G	A	G	A	A	T	T	C	C	T	A	C	A	G	A	A	A	A	G	T	T	C	A	G	C	A	C	A	T	A	A	G	C	A	A	T	T	T	G	A	G	A	T	G	C	G	A	A
C185		G	A	A	A	A	T	T	C	T	T	A	C	A	G	A	A	A	A	G	T	T	T	A	A	C	A	C	A	T	A	C	G	C	A	A	T	T	T	G	G	G	G	T	G	T	A	G	A
C186	7.36667	C	T	A	G	G	G	C	A	T	C	G	T	G	A	G	T	G	C	A	C	A	T	G	G	T	G	G	G	C	G	A	A	T	C	G	C	A	A	G	G	A	G	A	A	T	G	G	C
C187		C	T	A	G	G	G	C	A	T	C	G	T	G	A	G	T	G	C	A	C	A	T	G	G	T	G	G	G	C	G	A	A	T	C	G	C	A	A	G	G	A	G	A	A	T	G	G	C
C188	5.21667	C	T	A	G	G	G	C	A	T	C	G	T	G	A	G	T	G	C	A	C	A	T	G	G	T	G	G	G	C	G	A	A	T	C	G	C	A	A	G	G	A	G	A	A	T	G	G	C
C189	2.15667	C	T	A	G	G	G	C	A	T	C	G	T	G	A	G	T	G	C	A	C	A	T	G	G	T	G	G	G	C	G	A	A	T	C	G	C	A	A	G	G	A	G	A	A	T	G	G	C
C190		G	A	G	A	A	T	T	C	C	T	A	C	A	G	A	A	A	A	G	T	T	C	A	G	C	A	C	A	T	A	A	G	C	A	A	T	T	T	G	A	G	A	T	G	C	G	A	A
C191	5.23333	G	A	G	A	A	T	T	C	C	T	A	C	A	G	A	A	A	A	G	T	T	C	A	G	C	A	C	A	T	A	A	G	C	A	A	T	T	T	G	A	G	A	T	G	C	G	A	A
C192		G	A	G	A	A	T	T	C	C	T	A	C	A	G	A	A	A	A	G	T	T	C	A	G	C	A	C	A	T	A	A	G	C	A	A	T	T	T	G	A	G	A	T	G	C	G	A	A
C193		G	A	G	A	A	T	T	C	C	T	A	C	A	G	A	A	A	A	G	T	T	C	A	G	C	A	C	A	T	A	A	G	C	A	A	T	T	T	G	A	G	A	T	G	C	G	A	A
C194	4.7	G	A	G	A	A	T	T	C	C	T	A	C	A	G	A	A	A	A	G	T	T	C	A	G	C	A	C	A	T	A	A	G	C	A	A	T	T	T	G	A	G	A	T	G	C	G	A	A
C195	4.68333	C	T	A	G	G	G	C	A	T	C	G	T	G	A	G	T	G	C	A	C	A	T	G	G	T	G	G	G	C	G	A	A	T	C	G	C	A	A	G	G	A	G	A	A	T	G	G	C
C196	9.63333	C	T	A	G	G	G	C	A	T	C	G	T	G	A	G	T	G	C	A	C	A	T	G	G	T	G	G	G	C	G	A	A	T	C	G	C	A	A	G	G	A	G	A	A	T	G	G	C
C197		G	A	G	A	A	T	T	C	C	T	A	C	A	G	A	A	A	A	G	T	T	C	A	G	C	A	C	A	T	A	A	G	C	A	A	T	T	T	G	A	G	A	T	G	C	G	A	A
C198		G	A	G	A	A	T	T	C	C	T	A	C	A	G	A	A	A	A	G	T	T	C	A	G	C	A	C	A	T	A	A	G	C	A	A	T	T	T	G	A	G	A	T	G	C	G	A	A
C199		G	A	G	A	A	T	T	C	C	T	A	C	A	G	A	A	A	A	G	T	T	C	A	G	C	A	C	A	T	A	A	G	C	A	A	T	T	T	G	A	G	A	T	G	C	G	A	A
C200	14	G	A	G	A	A	T	T	C	C	T	A	C	A	G	A	A	A	A	G	T	T	C	A	G	C	A	C	A	T	A	A	G	C	A	A	T	T	T	G	A	G	A	T	G	C	G	A	A
C201	12.5333	G	A	G	A	A	T	T	C	C	T	A	C	A	G	A	A	A	A	G	T	T	C	A	G	C	A	C	A	T	A	A	G	C	A	A	T	T	T	G	A	G	A	T	G	C	G	A	A
C202	7.93667	G	A	G	A	A	T	T	C	C	T	A	C	A	G	A	A	A	A	G	T	T	C	A	G	C	A	C	A	T	A	A	G	C	A	A	T	T	T	G	A	G	A	T	G	C	G	A	A
C203	3.12	G	A	G	A	A	T	T	C	C	T	A	C	A	G	A	A	A	A	G	T	T	C	A	G	C	A	C	A	T	A	A	G	C	A	A	T	T	T	G	A	G	A	T	G	C	G	A	A
W001	4.95	G	A	G	A	A	T	T	C	C	T	A	C	A	G	A	A	A	A	G	T	T	C	A	G	C	A	C	A	T	A	A	G	C	A	A	T	T	T	G	A	G	A	T	G	C	G	A	A
W002	3.86667	C	T	A	G	G	G	C	A	T	C	G	T	G	A	G	T	G	C	A	C	A	T	G	G	T	G	G	G	C	G	A	A	T	C	G	C	A	A	G	G	A	G	A	A	T	G	G	C
W003	7.45	C	T	A	G	G	G	C	A	T	C	G	T	G	A	G	T	G	C	A	C	A	T	G	G	T	G	G	G	C	G	A	A	T	C	G	C	A	A	G	G	A	G	A	A	T	G	G	C
W004	6.91667	C	T	A	G	G	G	C	A	T	C	G	T	G	A	G	T	G	C	A	C	A	T	G	G	T	G	G	G	C	G	A	A	T	C	G	C	A	A	G	G	A	G	A	A	T	G	G	C
W005	4.31667	C	T	A	G	G	G	C	A	T	C	G	T	G	A	G	T	G	C	A	C	A	T	G	G	T	G	G	G	C	G	A	A	T	C	G	C	A	A	G	G	A	G	A	A	T	G	G	C
W006		C	T	A	G	G	G	C	A	T	C	G	T	G	A	G	T	G	C	A	C	A	T	G	G	T	G	G	G	C	G	A	A	T	C	G	C	A	A	G	G	A	G	A	A	T	G	G	C
W007		C	T	A	G	G	G	C	A	T	C	G	T	G	A	G	T	G	C	A	C	A	T	G	G	T	G	G	G	C	G	A	A	T	C	G	C	A	A	G	G	A	G	A	A	T	G	G	C
W008	4.91667	C	T	A	G	G	G	C	A	T	C	G	T	G	A	G	T	G	C	A	C	A	T	G	G	T	G	G	G	C	G	A	A	T	C	G	C	A	A	G	G	A	G	A	A	T	G	G	C
W009	12.6667	G	A	G	A	A	T	T	C	C	T	A	C	A	G	A	A	A	A	G	T	T	C	A	G	C	A	C	A	T	A	A	G	C	A	A	T	T	T	G	A	G	A	T	G	C	G	A	A
W010		C	T	A	G	G	G	C	A	T	C	G	T	G	A	G	T	G	C	A	C	A	T	G	G	T	G	G	G	C	G	A	A	T	C	G	C	A	A	G	G	A	G	A	A	T	G	G	C
W011		C	T	A	G	G	G	C	A	T	C	G	T	G	A	G	T	G	C	A	C	A	T	G	G	T	G	G	G	C	G	A	A	T	C	G	C	A	A	G	G	A	G	A	A	T	G	G	C
W012	1.19833	C	T	A	G	G	G	C	A	T	C	G	T	G	A	G	T	G	C	A	C	A	T	G	G	T	G	G	G	C	G	A	A	T	C	G	C	A	A	G	G	A	G	A	A	T	G	G	C
W013	1.56	C	T	A	G	G	G	C	A	T	C	G	T	G	A	G	T	G	C	A	C	A	T	G	G	T	G	G	G	C	G	A	A	T	C	G	C	A	A	G	G	A	G	A	A	T	G	G	C
W014	10.835	C	T	A	G	G	G	C	A	T	C	G	T	G	A	G	T	G	C	A	C	A	T	G	G	T	G	G	G	C	G	A	A	T	C	G	C	A	A	G	G	A	G	A	A	T	G	G	C
W015	18.8333	C	T	A	G	G	G	C	A	T	C	G	T	G	A	G	T	G	C	A	C	A	T	G	G	T	G	G	G	C	G	A	A	T	C	G	C	A	A	G	G	A	G	A	A	T	G	G	C
W016	0.08	C	T	A	G	G	G	C	A	T	C	G	T	G	A	G	T	G	C	A	C	A	T	G	G	T	G	G	G	C	G	A	A	T	C	G	C	A	A	G	G	A	G	A	A	T	G	G	C
W017	3.20667	C	T	A	G	G	G	C	A	T	C	G	T	G	A	G	T	G	C	A	C	A	T	G	G	T	G	G	G	C	G	A	A	T	C	G	C	A	A	G	G	A	G	A	A	T	G	G	C
W018	0.39	C	T	A	G	G	G	C	A	T	C	G	T	G	A	G	T	G	C	A	C	A	T	G	G	T	G	G	G	C	G	A	A	T	C	G	C	A	A	G	G	A	G	A	A	T	G	G	C
W019	3.20167	C	T	A	G	G	G	C	A	T	C	G	T	G	A	G	T	G	C	A	C	A	T	G	G	T	G	G	G	C	G	A	A	T	C	G	C	A	A	G	G	A	G	A	A	T	G	G	C
W020		G	A	A	A	A	T	T	C	T	T	A	C	A	G	A	A	A	A	G	T	T	T	A	A	C	A	C	A	T	A	C	G	C	A	A	T	T	T	G	G	G	G	T	G	T	A	G	A
W021	3.72167	C	T	A	G	G	G	C	A	T	C	G	T	G	A	G	T	G	C	A	C	A	T	G	G	T	G	G	G	C	G	A	A	T	C	G	C	A	A	G	G	A	G	A	A	T	G	G	C
W022	2.56667	C	T	A	G	G	G	C	A	T	C	G	T	G	A	G	T	G	C	A	C	A	T	G	G	T	G	G	G	C	G	A	A	T	C	G	C	A	A	G	G	A	G	A	A	T	G	G	C
W023	14.2	G	A	G	A	A	T	T	C	C	T	A	C	A	G	A	A	A	A	G	T	T	C	A	G	C	A	C	A	T	A	A	G	C	A	A	T	T	T	N	N	G	A	T	G	C	G	A	A
W024		C	T	A	G	G	G	C	A	T	C	G	T	G	A	G	T	G	C	A	C	A	T	G	G	T	G	G	G	C	G	A	A	T	C	G	C	A	A	G	G	A	G	A	A	T	G	G	C
W025	10.355	G	A	G	A	A	T	T	C	C	T	A	C	A	G	A	A	A	A	G	T	T	C	A	G	C	A	C	A	T	A	A	G	C	A	A	T	T	T	G	A	G	A	T	G	C	G	A	A
W026	7.23333	G	A	G	A	A	T	T	C	C	T	A	C	A	G	A	A	A	A	G	T	T	C	A	G	C	A	C	A	T	A	A	G	C	A	A	T	T	T	G	A	G	A	T	G	C	G	A	A
W027	1.67	C	T	A	G	G	G	C	A	T	C	G	T	G	A	G	T	G	C	A	C	A	T	G	G	T	G	G	G	C	G	A	A	T	C	G	C	A	A	G	G	A	G	A	A	T	G	G	C
W028	13.25	C	T	A	G	G	G	C	A	T	C	G	T	G	A	G	T	G	C	A	C	A	T	G	G	T	G	G	G	C	G	A	A	T	C	G	C	A	A	G	G	A	G	A	A	T	G	G	C
W029	12.1	G	A	G	A	A	T	T	C	C	T	A	C	A	G	A	A	A	A	G	T	T	C	A	G	C	A	C	A	T	A	A	G	C	A	A	T	T	T	G	A	G	A	T	G	C	G	A	A
W030	7.25	C	T	A	G	G	G	C	A	T	C	G	T	G	A	G	T	G	C	A	C	A	T	G	G	T	G	G	G	C	G	A	A	T	C	G	C	A	A	G	G	A	G	A	A	T	G	G	C
W031		G	A	G	A	A	T	T	C	C	T	A	C	A	G	A	A	A	A	G	T	T	C	A	G	C	A	C	A	T	A	A	G	C	A	A	T	T	T	G	A	G	A	T	G	C	G	A	A
W032		G	A	G	A	A	T	T	C	C	T	A	C	A	G	A	A	A	A	G	T	T	C	A	G	C	A	C	A	T	A	A	G	C	A	A	T	T	T	G	A	G	A	T	G	C	G	A	A
W033		G	A	G	A	A	T	T	C	C	T	A	C	A	G	A	A	A	A	G	T	T	C	A	G	C	A	C	A	T	A	A	G	C	A	A	T	T	T	G	A	G	A	T	G	C	G	A	A
W034		G	A	A	A	A	T	T	C	T	T	A	C	A	G	A	A	A	A	G	T	T	T	A	A	C	A	C	A	T	A	C	G	C	A	A	T	T	T	G	G	G	G	T	G	T	A	G	A
W035		C	T	A	G	G	G	C	A	T	C	G	T	G	A	G	T	G	C	A	C	A	T	G	G	T	G	G	G	C	G	A	A	T	C	G	C	A	A	G	G	A	G	A	A	T	G	G	C
W036		G	A	G	A	A	T	T	C	C	T	A	C	A	G	A	A	A	A	G	T	T	C	A	G	C	A	C	A	T	A	A	G	C	A	A	T	T	T	G	A	G	A	T	G	C	G	A	A
W037		G	A	G	A	A	T	T	C	C	T	A	C	A	G	A	A	A	A	G	T	T	C	A	G	C	A	C	A	T	A	A	G	C	A	A	T	T	T	G	A	G	A	T	G	C	G	A	A
W038	3.57833	C	T	A	G	G	G	C	A	T	C	G	T	G	A	G	T	G	C	A	C	A	T	G	G	T	G	G	G	C	G	A	A	T	C	G	C	A	A	G	G	A	G	A	A	T	G	G	C
W039	11.0467	G	A	G	A	A	T	T	C	C	T	A	C	A	G	A	A	A	A	G	T	T	C	A	G	C	A	C	A	T	A	A	G	C	A	A	T	T	T	G	A	G	A	T	G	C	G	A	A
W040		G	A	G	A	A	T	T	C	C	T	A	C	A	G	A	A	A	A	G	T	T	C	A	G	C	A	C	A	T	A	A	G	C	A	A	T	T	T	G	A	G	A	T	G	C	G	A	A
W041	15.05	C	T	A	G	G	G	C	A	T	C	G	T	G	A	G	T	G	C	A	C	A	T	G	G	T	G	G	G	C	G	A	A	T	C	G	C	A	A	G	G	A	G	A	A	T	G	G	C
W042	11.5667	G	A	G	A	A	T	T	C	C	T	A	C	A	G	A	A	A	A	G	T	T	C	A	G	C	A	C	A	T	A	A	G	C	A	A	T	T	T	A	G	G	A	T	G	C	G	G	A
W043	7.56667	G	A	G	A	A	T	T	C	C	T	A	C	A	G	A	A	A	A	G	T	T	C	A	G	C	A	C	A	T	A	A	G	C	A	A	T	T	T	G	A	G	A	T	G	C	G	A	A
W044	3.93333	G	A	G	A	A	T	T	C	C	T	A	C	A	G	A	A	A	A	G	T	T	C	A	G	C	A	C	A	T	A	A	G	C	A	A	T	T	T	G	A	G	A	T	G	C	G	A	A
W045	0.135	G	A	A	A	A	T	T	C	T	T	A	C	A	G	A	A	A	A	G	T	T	T	A	A	C	A	C	A	T	A	C	G	C	A	A	T	T	T	G	G	G	G	T	G	T	A	G	A
W046		G	A	G	A	A	T	T	C	C	T	A	C	A	G	A	A	A	A	G	T	T	C	A	G	C	A	C	A	T	A	A	G	C	A	A	T	T	T	G	A	G	A	T	G	C	G	A	A
W047	8.83333	C	T	A	G	G	G	C	A	T	C	G	T	G	A	G	T	G	C	A	C	A	T	G	G	T	G	G	G	C	G	A	A	T	C	G	C	A	A	G	G	A	G	A	A	T	G	G	C
W048	19.8	C	T	A	G	G	G	C	A	T	C	G	T	G	A	G	T	G	C	A	C	A	T	G	G	T	G	G	G	C	G	A	A	T	C	G	C	A	A	G	G	A	G	A	A	T	G	G	C
W049	6.4	G	A	G	A	A	T	T	C	C	T	A	C	A	G	A	A	A	A	G	T	T	C	A	G	C	A	C	A	T	A	A	G	C	A	A	T	T	T	G	A	G	A	T	G	C	G	A	A
W050	8	G	A	G	A	A	T	T	C	C	T	A	C	A	G	A	A	A	A	G	T	T	C	A	G	C	A	C	A	T	A	A	G	C	A	A	T	T	T	A	G	G	A	T	G	C	G	G	A
W051		G	A	G	A	A	T	T	C	C	T	A	C	A	A	G	T	G	A	G	T	T	C	A	G	C	A	C	A	T	A	A	G	C	C	A	T	T	T	G	A	G	A	T	G	C	G	A	A
W052	0.37	C	T	A	G	G	G	C	A	T	C	G	T	G	A	G	T	G	C	A	C	A	T	G	G	T	G	G	G	C	G	A	A	T	C	G	C	A	A	G	G	A	G	A	A	T	G	G	C
W053		C	T	A	G	G	G	C	A	T	C	G	T	G	A	G	T	G	C	A	C	A	T	G	G	T	G	G	G	C	G	A	A	T	C	G	C	A	A	G	G	A	G	A	A	T	G	G	C
W054		G	A	G	A	A	T	T	C	C	T	A	C	A	G	A	A	A	A	G	T	T	C	A	G	C	A	C	A	T	A	A	G	C	A	A	T	T	T	G	A	G	A	T	G	C	G	A	A
W055	2.90667	G	A	G	A	A	T	T	C	C	T	A	C	A	G	A	A	A	A	G	T	T	C	A	G	C	A	C	A	T	A	A	G	C	A	A	T	T	T	G	A	G	A	T	G	C	G	A	A
W056	4	C	T	A	G	G	G	C	A	T	C	G	T	G	A	G	T	G	C	A	C	A	T	G	G	T	G	G	G	C	G	A	A	T	C	G	C	A	A	G	G	A	G	A	A	T	G	G	C
W057	5.35	C	T	A	G	G	G	C	A	T	C	G	T	G	A	G	T	G	C	A	C	A	T	G	G	T	G	G	G	C	G	A	A	T	C	G	C	A	A	G	G	A	G	A	A	T	G	G	C
W058	8.53	G	A	A	A	A	T	T	C	T	T	A	C	A	G	A	A	A	A	G	T	T	T	A	A	C	A	C	A	T	A	C	G	C	A	A	T	T	T	G	G	G	G	T	G	T	A	G	A
W059		C	T	A	G	G	G	C	A	T	C	G	T	G	A	G	T	G	C	A	C	A	T	G	G	T	G	G	G	C	G	A	A	T	C	G	C	A	A	G	G	A	G	A	A	T	G	G	C
W060		C	T	A	G	G	G	C	A	T	C	G	T	G	A	G	T	G	C	A	C	A	T	G	G	T	G	G	G	C	G	A	A	T	C	G	C	A	A	G	G	A	G	A	A	T	G	G	C
W061	2.11667	C	T	A	G	G	G	C	A	T	C	G	T	G	A	G	T	G	C	A	C	A	T	G	G	T	G	G	G	C	G	A	A	T	C	G	C	A	A	G	G	A	G	A	A	T	G	G	C
W062	11.1	C	T	A	G	G	G	C	A	T	C	G	T	G	A	G	T	G	C	A	C	A	T	G	G	T	G	G	G	C	G	A	A	T	C	G	C	A	A	G	G	A	G	A	A	T	G	G	C
W063	2.95	C	T	A	G	G	G	C	A	T	C	G	T	G	A	G	T	G	C	A	C	A	T	G	G	T	G	G	G	C	G	A	A	T	C	G	C	A	A	G	G	A	G	A	A	T	G	G	C
W064	0.12	C	T	A	G	G	G	C	A	T	C	G	T	G	A	G	T	G	C	A	C	A	T	G	G	T	G	G	G	C	G	A	A	T	C	G	C	A	A	G	G	A	G	A	A	T	G	G	C
W065		C	T	A	G	G	G	C	A	T	C	G	T	G	A	G	T	G	C	A	C	A	T	G	G	T	G	G	G	C	G	A	A	T	C	G	C	A	A	G	G	A	G	A	A	T	G	G	C
W066		G	A	G	A	A	T	T	C	C	T	A	C	A	G	A	A	A	A	G	T	T	C	A	G	C	A	C	A	T	A	A	G	C	A	A	T	T	T	G	A	G	A	T	G	C	G	A	A
W067	11.8333	C	T	A	G	G	G	C	A	T	C	G	T	G	A	G	T	G	C	A	C	A	T	G	G	T	G	G	G	C	G	A	A	T	C	G	C	A	A	G	G	A	G	A	A	T	G	G	C
W068		G	A	A	A	A	T	T	C	T	T	A	C	A	G	A	A	A	A	G	T	T	T	A	A	C	A	C	A	T	A	C	G	C	A	A	T	T	T	G	G	G	G	T	G	T	A	G	A
W069		G	A	A	A	A	T	T	C	T	T	A	C	A	G	A	A	A	A	G	T	T	T	A	A	C	A	C	A	C	G	A	A	T	A	A	T	T	T	G	G	A	G	T	G	T	A	G	A
W070	6.5	G	A	G	A	A	T	T	C	C	T	A	C	A	G	A	A	A	A	G	T	T	C	A	G	C	A	C	A	T	A	A	G	C	A	A	T	T	T	G	A	G	A	T	G	C	G	A	A
W071		G	A	G	A	A	T	T	C	C	T	A	C	A	G	A	A	A	A	G	T	T	C	A	G	C	A	C	A	T	A	A	G	C	A	A	T	T	T	G	A	G	A	T	G	C	G	A	A
W072		G	A	A	A	A	T	T	C	T	T	A	C	A	G	A	A	A	A	G	T	T	T	A	A	C	A	C	A	T	A	C	G	C	A	A	T	T	T	G	G	G	G	T	G	T	A	G	A
W073	1.78333	G	A	G	A	A	T	T	C	C	T	A	C	A	G	A	A	A	A	G	T	T	C	A	G	C	A	C	A	T	A	A	G	C	A	A	T	A	A	G	A	G	G	A	A	T	G	G	C
W074	11.7833	G	A	G	A	A	T	T	C	C	T	A	C	A	G	A	A	A	A	G	T	T	C	A	G	C	A	C	A	T	A	A	G	C	A	A	T	T	T	G	A	G	A	T	G	C	G	A	A
W075		G	A	G	A	A	T	T	C	C	T	A	C	A	G	A	A	A	A	G	T	T	C	A	G	C	A	C	A	T	A	A	G	C	A	A	T	T	T	G	A	G	A	T	G	C	G	A	A
W076		G	A	A	N	N	T	T	C	T	T	A	C	A	G	A	A	A	A	G	C	A	T	G	G	T	A	C	A	T	A	C	G	C	A	A	T	T	T	G	G	G	G	T	G	T	A	G	A
W077	11.8333	G	A	A	A	A	T	T	C	T	T	A	C	A	G	A	A	A	A	G	T	T	T	A	A	C	A	C	A	T	A	C	G	C	A	A	T	T	T	G	G	G	G	T	G	T	A	G	A
W078	4.1	G	A	G	A	A	T	T	C	C	T	A	C	A	G	A	A	A	A	G	T	T	C	A	G	C	A	C	A	T	A	A	G	C	A	A	T	T	T	G	A	G	A	T	G	C	G	A	A
W079	4.46	G	A	G	A	A	T	T	C	C	T	A	C	A	G	A	A	A	A	G	T	T	C	A	G	C	A	C	A	T	A	A	G	C	A	A	T	T	T	G	A	G	A	T	G	C	G	A	A
W080		G	A	G	A	A	T	T	C	C	T	A	C	A	G	A	A	A	A	G	T	T	C	A	G	C	A	C	A	T	A	A	G	C	A	A	T	T	T	A	G	G	A	T	G	C	G	A	A
W081	2.36	C	T	A	G	G	G	C	A	T	C	G	T	G	A	G	T	G	C	A	C	A	T	G	G	T	G	G	G	C	G	A	A	T	C	G	C	A	A	G	G	A	G	A	A	T	G	G	C
W082	2.52	C	T	A	G	G	G	C	A	T	C	G	T	G	A	G	T	G	C	A	C	A	T	G	G	T	G	G	G	C	G	A	A	T	C	G	C	A	A	G	G	A	G	A	A	T	G	G	C
W083	7.13333	G	A	G	A	A	T	T	C	C	T	A	C	A	G	A	A	A	A	G	T	T	C	A	G	C	A	C	A	T	A	A	G	C	A	A	T	T	T	G	A	G	A	T	G	C	G	A	A
W084		C	T	A	G	G	G	C	A	T	C	G	T	G	A	G	T	G	C	A	C	A	T	G	G	T	G	G	G	C	G	A	A	T	C	G	C	A	A	G	G	A	G	A	A	T	G	G	C
W085	1.74833	G	A	G	A	A	T	T	C	C	T	A	C	A	G	A	A	A	A	G	T	T	C	A	G	C	A	C	A	T	A	A	G	C	A	A	T	T	T	G	A	G	A	T	G	C	G	A	A
W086	4.96833	G	A	G	A	A	T	T	C	C	T	A	C	A	G	A	A	A	A	G	T	T	C	A	G	C	A	C	A	T	A	A	G	C	A	A	T	T	T	G	A	G	A	T	G	C	G	A	A
W087		G	A	G	A	A	T	T	C	C	T	A	C	A	G	A	A	A	A	G	T	T	C	A	G	C	A	C	A	T	A	A	G	C	A	A	T	T	T	G	A	G	A	T	G	C	G	A	A
W088	1.975	C	T	A	G	G	G	C	A	T	C	G	T	G	A	G	T	G	C	A	C	A	T	G	G	T	G	G	G	C	G	A	A	T	C	G	C	A	A	G	G	A	G	A	A	T	G	G	C
W089		G	A	G	A	A	T	T	C	C	T	A	C	A	G	A	A	A	A	G	T	T	C	A	G	C	A	C	A	T	A	A	G	C	A	A	T	T	T	G	A	G	A	T	G	C	G	A	A
W090		G	A	G	A	A	T	T	C	C	T	A	C	A	G	A	A	A	A	G	T	T	C	A	G	C	A	C	A	T	A	A	G	C	A	A	T	T	T	G	A	G	A	T	G	C	G	A	A
W091	7.15	G	A	A	A	A	T	T	C	T	T	A	C	A	G	A	A	A	A	G	T	T	T	A	A	C	A	C	A	T	A	C	G	C	A	A	T	T	T	G	G	G	G	T	G	T	A	G	A
W092		G	A	G	A	A	T	T	C	C	T	A	C	A	G	A	A	A	A	G	T	T	C	A	G	C	A	C	A	T	A	A	G	C	A	A	T	T	T	A	N	G	A	T	G	C	G	G	A
W093	1.68	G	A	G	A	A	T	T	C	C	T	A	C	A	G	A	A	A	A	G	T	T	C	A	G	C	A	C	A	T	A	A	G	C	A	A	T	T	T	G	A	G	A	T	G	C	G	A	A
W094	6.28	C	A	A	A	A	T	T	C	C	T	A	C	A	G	A	A	A	A	G	T	T	C	A	G	C	A	C	A	T	A	A	G	C	C	A	T	T	T	A	G	A	A	T	G	C	G	G	A
W095	5	G	A	A	A	A	T	T	C	T	T	A	C	A	G	A	A	A	A	G	T	T	T	A	A	C	A	C	A	T	A	C	G	C	A	A	T	T	T	G	G	G	G	T	G	T	A	G	A
W096	4.37	G	A	A	A	A	T	T	C	T	T	A	C	A	G	A	A	A	A	G	T	T	T	A	A	C	A	C	A	T	A	C	G	C	A	A	T	T	T	G	G	G	G	T	G	T	A	G	A
W097		G	A	A	A	A	T	T	C	C	T	A	C	A	G	A	A	A	A	G	T	T	C	A	G	T	A	C	A	T	A	A	G	C	A	A	T	T	T	G	A	G	A	T	G	C	G	N	A
W098	8.76667	G	A	G	A	A	T	T	C	C	T	A	C	A	G	A	A	A	A	G	T	T	C	A	G	C	A	C	A	T	A	A	G	C	A	A	T	T	T	G	A	G	A	T	G	C	G	A	A
W099		G	A	A	A	A	T	T	C	T	T	A	C	A	G	A	A	A	A	G	T	T	T	A	A	C	A	C	A	T	A	C	G	C	A	A	T	T	T	G	G	G	G	T	G	T	A	G	A
W100		G	A	G	G	G	T	T	C	C	T	A	C	A	G	A	A	A	A	G	T	T	C	A	G	T	G	C	A	T	A	A	G	C	A	A	T	T	T	G	A	G	A	T	G	C	G	G	A
W101	2.68833	G	A	G	A	A	T	T	C	C	T	A	C	A	G	A	T	G	C	G	T	T	C	A	G	C	A	C	A	T	A	A	G	C	C	G	T	T	T	G	A	G	A	T	G	C	G	A	A
W102		C	T	A	G	G	G	C	A	T	C	G	T	G	A	G	T	G	C	A	C	A	T	G	G	T	G	G	G	C	G	A	A	T	C	G	C	A	A	G	G	A	G	A	A	T	G	G	C
W103	8	G	A	G	A	A	T	T	C	C	T	A	C	A	G	A	A	A	A	G	T	T	C	A	G	C	A	C	A	T	A	A	G	C	A	A	T	T	T	G	A	G	A	T	G	C	G	A	A
W104	10.7333	G	A	A	A	A	T	T	C	T	T	A	C	A	G	A	A	A	A	G	T	T	T	A	A	C	A	C	A	T	A	C	G	C	A	A	C	A	A	G	G	G	G	T	G	T	A	G	A
W105		G	A	A	A	A	T	T	C	T	T	A	C	A	G	A	A	A	A	G	T	T	T	A	A	C	A	C	A	T	A	N	G	C	A	A	T	T	T	G	G	G	G	T	G	T	A	G	A
W106	13.1	G	A	A	A	A	T	T	C	T	T	A	C	A	G	A	A	A	A	G	T	T	T	A	A	C	A	C	A	T	A	C	G	C	A	A	T	T	T	G	G	G	G	T	G	T	A	G	A
W107	9.2	G	A	G	A	A	T	T	C	C	T	A	C	A	G	A	A	A	A	G	T	T	C	A	G	C	A	C	A	T	A	A	G	C	A	A	T	T	T	G	A	G	A	T	G	C	G	A	A
W108	8.15	G	A	G	A	A	T	T	C	C	T	A	C	A	G	A	A	A	A	G	T	T	C	A	G	C	A	C	A	T	A	A	G	C	A	A	T	T	T	A	N	G	A	T	G	C	G	G	A
W109	0.09	G	A	A	A	A	T	T	C	T	T	A	C	A	G	A	A	A	A	G	T	T	T	A	A	C	A	C	A	T	A	C	G	C	A	A	T	T	T	G	G	G	G	T	G	T	A	G	A
W110		C	T	A	G	G	G	C	A	T	C	G	T	G	A	G	T	G	C	A	C	A	T	G	G	T	G	G	G	C	G	A	A	T	C	G	C	A	A	G	G	A	G	A	A	T	G	G	C
W111		G	A	G	A	A	T	T	C	C	T	A	C	A	G	A	A	A	A	G	T	T	C	A	G	C	A	C	A	T	A	A	G	C	A	A	T	T	T	G	A	G	A	T	G	C	G	A	A
W112		G	A	G	A	A	T	T	C	C	T	A	C	A	G	A	A	A	A	G	T	T	C	A	G	C	A	C	A	T	A	A	G	C	A	A	T	T	T	N	N	G	A	T	G	T	G	G	A
W113		C	T	A	G	G	G	C	A	T	C	G	T	G	A	G	T	G	C	A	C	A	T	G	G	T	G	G	G	C	G	A	A	T	C	G	C	A	A	G	G	A	G	A	A	T	G	G	C
W114	9.61667	C	T	A	G	G	G	C	A	T	C	G	T	G	A	G	T	G	C	A	C	A	T	G	G	T	G	G	G	C	G	A	A	T	C	G	C	A	A	G	G	A	G	A	A	T	G	G	C
W115		G	A	G	A	A	T	T	C	C	T	A	C	A	G	A	A	A	A	G	T	T	C	A	G	C	A	C	A	T	A	A	G	C	A	A	T	T	T	A	N	G	A	T	G	C	G	G	A
W116	3.4	C	T	A	G	G	G	C	A	T	C	G	T	G	A	G	T	G	C	A	C	A	T	G	G	T	G	G	G	C	G	A	A	T	C	G	C	A	A	G	G	A	G	A	A	T	G	G	C
W117	0.895	C	T	A	G	G	G	C	A	T	C	G	T	G	A	G	T	G	C	A	C	A	T	G	G	T	G	G	G	C	G	A	A	T	C	G	C	A	A	G	G	A	G	A	A	T	G	G	C
W118	4.63333	C	T	A	G	G	G	C	A	T	C	G	T	G	A	G	T	G	C	A	C	A	T	G	G	T	G	G	G	C	G	A	A	T	C	G	C	A	A	G	G	A	G	A	A	T	G	G	C
W119		C	T	A	G	G	G	C	A	T	C	G	T	G	A	G	T	G	C	A	C	A	T	G	G	T	G	G	G	C	G	A	A	T	C	G	C	A	A	G	G	A	G	A	A	T	G	G	C
W120	3.58667	G	A	A	A	A	T	T	C	T	T	A	C	A	G	A	A	A	A	G	T	T	T	A	A	C	A	C	A	T	A	C	G	C	A	A	T	T	T	G	G	G	G	T	G	T	A	G	A
W121	19.3667	G	A	A	A	A	T	T	C	T	T	A	C	A	G	A	A	A	A	G	T	T	T	A	A	C	A	C	A	T	A	C	G	C	A	A	T	T	T	G	G	G	G	T	G	T	A	G	A
W122	2.4	G	A	A	A	A	T	T	C	T	T	A	C	A	G	A	A	A	A	G	T	T	T	A	A	C	A	C	A	T	A	C	G	C	A	A	T	T	T	G	G	G	G	T	G	T	A	G	A
W123		C	T	A	G	G	G	C	A	T	C	G	T	G	A	G	T	G	C	A	C	A	T	G	G	T	G	G	G	C	G	A	A	T	C	G	C	A	A	G	G	A	G	A	A	T	G	G	C
W124	0.78	G	A	G	A	A	T	T	C	C	T	A	C	A	G	A	A	A	A	G	T	T	C	A	G	C	A	C	A	T	A	A	G	C	A	A	T	T	T	G	A	G	A	T	G	C	G	A	A
W125	4.06333	G	A	A	A	A	T	T	C	T	T	A	C	A	G	A	A	A	A	G	T	T	T	A	A	C	A	C	A	T	A	C	G	C	A	A	T	T	T	G	G	G	G	T	G	T	A	G	A
W126		G	A	G	A	A	T	T	C	C	T	A	C	A	G	A	A	A	A	G	T	T	C	A	G	C	A	C	A	T	A	A	G	C	A	A	T	T	T	G	A	G	A	T	G	C	G	A	A
W127	7.25	C	T	A	G	G	G	C	A	T	C	G	T	G	A	G	T	G	C	A	C	A	T	G	G	T	G	G	G	C	G	A	A	T	C	G	C	A	A	G	G	A	G	A	A	T	G	G	C
W128	6.48333	C	T	A	G	G	G	C	A	T	C	G	T	G	A	G	T	G	C	A	C	A	T	G	G	T	G	G	G	C	G	A	A	T	C	G	C	A	A	G	G	A	G	A	A	T	G	G	C
W129	6.68333	G	A	G	A	A	T	T	C	C	T	A	C	A	G	A	A	A	A	G	T	T	C	A	G	C	A	C	A	T	A	A	G	C	A	A	T	T	T	A	N	G	A	T	G	C	G	G	A
W130		C	T	A	G	G	G	C	A	T	C	G	T	G	A	G	T	G	C	A	C	A	T	G	G	T	G	G	G	C	G	A	A	T	C	G	C	A	A	G	G	A	G	A	A	T	G	G	C
W131	3.49333	G	A	A	A	A	T	T	C	T	T	A	C	A	G	A	A	A	A	G	T	T	T	A	A	C	A	C	A	T	A	C	G	C	A	A	T	T	T	G	G	G	G	T	G	T	A	G	A
W132	3.97333	G	A	G	A	A	T	T	C	C	T	A	C	A	G	A	A	A	A	G	T	T	C	A	G	C	A	C	A	T	A	A	G	C	A	A	T	T	T	G	A	G	A	T	G	C	G	A	A
W133	3.75	G	A	G	A	A	T	T	C	C	T	A	C	A	G	A	A	A	A	G	T	T	C	A	G	C	A	C	A	T	A	A	G	C	A	A	T	T	T	G	A	G	A	T	G	C	G	A	A
W134	4.78333	G	A	G	A	A	T	T	C	C	T	A	C	A	G	A	A	A	A	G	T	T	C	A	G	C	A	C	A	T	A	A	G	C	A	A	T	T	T	G	A	G	A	T	G	C	G	A	A
W135	18.9	G	A	A	A	A	T	T	C	T	T	A	C	A	G	A	A	A	A	G	T	T	T	A	A	C	A	C	A	T	A	C	G	C	A	A	T	T	T	G	G	G	G	T	G	T	A	G	A
W136		G	A	G	A	A	T	T	C	C	T	A	C	A	G	A	A	A	A	G	T	T	C	A	G	C	A	C	A	T	A	A	G	C	A	A	T	T	T	A	N	G	A	T	G	C	G	G	A
W137		C	T	A	G	G	G	C	A	T	C	G	T	G	A	G	T	G	C	A	C	A	T	G	G	T	G	G	G	C	G	A	A	T	C	G	C	A	A	G	G	A	G	A	A	T	G	G	C
W138	1.80333	G	A	G	A	A	T	T	C	C	T	A	C	A	G	A	A	A	A	G	T	T	C	A	G	C	A	C	A	T	A	A	G	T	C	A	T	T	T	G	G	A	A	T	G	C	G	A	A
W139	0.313333	C	T	A	G	G	G	C	A	T	C	G	T	G	A	G	T	G	C	A	C	A	T	G	G	T	G	G	G	C	G	A	A	T	C	G	C	A	A	G	G	A	G	A	A	T	G	G	C
W140		G	A	G	A	A	T	T	C	C	T	A	C	A	G	A	A	A	A	G	T	T	C	A	G	C	A	C	A	T	A	A	G	C	A	A	T	T	T	A	N	G	A	T	G	C	G	G	A
W141		G	A	A	A	A	T	T	C	T	T	A	C	A	G	A	A	A	A	G	T	T	T	A	A	C	A	C	A	T	A	C	G	C	A	A	T	T	T	G	G	G	G	T	G	T	A	G	A
W142	2.35	G	A	A	A	A	T	T	C	T	T	A	C	A	G	A	A	A	A	G	T	T	T	A	A	C	A	C	A	T	A	C	G	C	A	A	T	T	T	G	G	G	G	T	G	T	A	G	A
W143	4.45	C	T	A	G	G	G	C	A	T	C	G	T	G	A	G	T	G	C	A	C	A	T	G	G	T	G	G	G	C	G	A	A	T	C	G	C	A	A	G	G	A	G	A	A	T	G	G	C
W144	15.5	G	A	G	A	A	T	T	C	C	T	A	C	A	G	A	A	A	A	G	T	T	C	A	G	C	A	C	A	T	A	A	G	C	A	A	T	T	T	G	A	G	A	T	G	C	G	A	A
W145	14.35	G	A	G	A	A	T	T	C	C	T	A	C	A	G	A	A	A	A	G	T	T	C	A	G	C	A	C	A	T	A	A	G	C	A	A	T	T	T	A	A	G	A	T	G	C	G	A	A
W146	2.395	C	T	A	G	G	G	C	A	T	C	G	T	G	A	G	T	G	C	A	C	A	T	G	G	T	G	G	G	C	G	A	A	T	C	G	C	A	A	G	G	A	G	A	A	T	G	G	C
W147	4.955	G	A	G	A	A	T	T	C	C	T	A	C	A	G	A	A	A	A	G	T	T	C	A	G	C	A	C	A	T	A	A	G	C	A	A	T	T	T	G	A	G	A	T	G	C	G	A	A
W148		G	A	G	A	A	T	T	C	C	T	A	C	A	G	A	A	A	A	G	T	T	C	A	G	C	A	C	A	T	A	A	G	C	A	A	T	T	T	G	A	G	A	T	G	C	G	A	A
W149		G	A	G	A	A	T	T	C	C	T	A	C	A	G	A	A	A	A	G	T	T	C	A	G	C	A	C	A	T	A	A	G	C	A	A	T	T	T	G	A	G	A	T	G	C	G	A	A
W150		G	A	G	A	A	T	T	C	C	T	A	C	A	G	A	A	A	A	G	T	T	C	A	G	C	A	C	A	T	A	A	G	C	A	A	T	T	T	A	N	G	A	T	G	C	G	G	A
W151	1.68167	G	A	G	A	A	T	T	C	C	T	A	C	A	G	A	A	A	A	G	T	T	C	A	G	C	A	C	A	T	A	A	G	C	A	A	T	T	T	G	A	G	A	T	G	C	G	A	A
W152	4.86667	G	A	G	A	A	T	T	C	C	T	A	C	A	G	A	A	A	A	G	T	T	C	A	G	C	A	C	A	T	A	A	G	C	A	A	T	T	T	G	A	G	A	T	G	C	G	A	A
W153	4.79667	C	T	A	G	G	G	C	A	T	C	G	T	G	A	G	T	G	C	A	C	A	T	G	G	T	G	G	G	C	G	A	A	T	C	G	C	A	A	G	G	A	G	A	A	T	G	G	C
W154	1.675	G	A	G	A	A	T	T	C	C	T	A	C	A	G	A	A	A	A	G	T	T	C	A	G	C	A	C	A	T	A	A	G	C	A	A	T	T	T	G	A	G	A	T	G	C	G	A	A
W155	2.77	G	A	G	A	A	T	T	C	C	T	A	C	A	G	A	A	A	A	G	T	T	C	A	G	C	A	C	A	T	A	A	G	C	A	A	T	T	T	G	A	G	A	T	G	C	G	A	A
W156	7.01	G	A	G	A	A	T	T	C	C	T	A	C	A	G	A	A	A	A	G	T	T	C	A	G	C	A	C	A	T	A	A	G	C	A	A	T	T	T	G	A	G	A	T	G	C	G	A	A
W157	1.65	G	A	G	A	A	T	T	C	C	T	A	C	A	G	A	A	A	A	G	T	T	C	A	G	C	A	C	A	T	A	A	G	C	A	A	T	T	T	G	A	G	A	T	G	C	G	A	A
W158	0.995	C	T	A	G	G	G	C	A	T	C	G	T	G	A	G	T	G	C	A	C	A	T	G	G	T	G	G	G	C	G	A	A	T	C	G	C	A	A	G	G	A	G	A	A	T	G	G	C
W159	2.66667	G	A	G	A	A	T	T	C	C	T	A	C	A	G	A	A	A	A	G	T	T	C	A	G	C	A	C	A	T	A	A	G	C	A	A	T	T	T	G	A	G	A	T	G	C	G	A	A
W160	1.035	C	T	A	G	G	G	C	A	T	C	G	T	G	A	G	T	G	C	A	C	A	T	G	G	T	G	G	G	C	G	A	A	T	C	G	C	A	A	G	G	A	G	A	A	T	G	G	C
W161	2.10333	G	A	G	A	A	T	T	C	C	T	A	C	A	G	A	A	A	A	G	T	T	C	A	G	C	A	C	A	T	A	A	G	C	A	A	T	T	T	G	A	G	A	T	G	C	G	A	A
W162	6.10333	C	T	A	G	G	G	C	A	T	C	G	T	G	A	G	T	G	C	A	C	A	T	G	G	T	G	G	G	C	G	A	A	T	C	G	C	A	A	G	G	A	G	A	A	T	G	G	C
W163	1.88	G	A	G	A	A	T	T	C	C	T	A	C	A	G	A	A	A	A	G	T	T	C	A	G	C	A	C	A	T	A	A	G	C	A	A	T	T	T	G	A	G	A	T	G	C	G	A	A
W164	2.29333	G	A	G	A	A	T	T	C	C	T	A	C	A	G	A	A	A	A	G	T	T	C	A	G	C	A	C	A	T	A	A	G	C	A	A	T	T	T	G	A	G	A	T	G	C	G	A	A
W165		G	A	G	A	A	T	T	C	C	T	A	C	A	G	A	A	A	A	G	T	T	C	A	G	C	A	C	A	T	A	A	G	C	A	A	T	T	T	G	A	G	A	T	G	C	G	A	C
W166	12.2667	C	T	A	G	G	G	C	A	T	C	G	T	G	A	G	T	G	C	A	C	A	T	G	G	T	G	G	G	C	G	A	A	T	C	G	C	A	A	G	G	A	G	A	A	T	G	G	C
W167	9.46667	C	T	A	G	G	G	C	A	T	C	G	T	G	A	G	T	G	C	A	C	A	T	G	G	T	G	G	G	C	G	A	A	T	C	G	C	A	A	G	G	A	G	A	A	T	G	G	C
W168		G	A	G	A	A	T	T	C	C	T	A	C	A	G	A	A	A	A	G	T	T	C	A	G	C	A	C	A	T	A	A	G	C	A	A	T	T	T	G	A	G	A	T	G	C	G	A	A
W169	3.33333	G	A	G	A	A	T	T	C	C	T	A	C	A	G	A	A	A	A	G	T	T	C	A	G	C	A	C	A	T	A	A	G	C	A	A	T	T	T	G	A	G	A	T	G	C	G	A	A
W170		G	A	G	A	A	T	T	C	C	T	A	C	A	G	A	A	A	A	G	T	T	C	A	G	C	A	C	A	T	A	A	G	C	A	A	T	T	T	G	A	G	A	T	G	C	G	A	A
W171	1.49333	G	A	G	A	A	T	T	C	C	T	A	C	A	G	A	A	A	A	G	T	T	C	A	G	C	A	C	A	T	A	A	G	C	A	A	T	T	T	G	A	G	A	T	G	C	G	A	A
W172		G	A	G	A	A	T	T	C	C	T	A	C	A	G	A	A	A	A	G	T	T	C	A	G	C	A	C	A	T	A	A	G	C	A	A	T	T	T	G	A	G	A	T	G	C	G	A	A
W173		C	T	A	G	G	G	C	A	T	C	G	T	G	A	G	T	G	C	A	C	A	T	G	G	T	G	G	G	C	G	A	A	T	C	G	C	A	A	G	G	A	G	A	A	T	G	G	C
W174	2.3	G	A	G	A	A	T	T	C	C	T	A	C	A	G	A	A	A	A	G	T	T	C	A	G	C	A	C	A	T	A	A	G	C	A	A	T	T	T	G	A	G	A	T	G	C	G	A	A
W175		G	A	G	A	A	T	T	C	C	T	A	C	A	G	A	A	A	A	G	T	T	C	A	G	C	A	C	A	T	A	A	G	C	A	A	T	T	T	G	A	G	A	T	G	C	G	A	A
W176	6.47667	G	A	G	A	A	T	T	C	C	T	A	C	A	G	A	A	A	A	G	T	T	C	A	G	C	A	C	A	T	A	A	G	C	A	A	T	T	T	G	A	G	A	T	G	C	G	A	A
W177		G	A	G	A	A	T	T	C	C	T	A	C	A	G	A	A	A	A	G	T	T	C	A	G	C	A	C	A	T	A	A	G	C	A	A	T	T	T	G	A	G	A	T	G	C	G	A	A
W178	3.2	G	A	G	A	A	T	T	C	C	T	A	C	A	G	A	A	A	A	G	T	T	C	A	G	C	A	C	A	T	A	A	G	C	A	A	T	T	T	G	A	G	A	T	G	C	G	A	A
W179		G	A	G	A	A	T	T	C	C	T	A	C	A	G	A	A	A	A	G	T	T	C	A	G	C	A	C	A	T	A	A	G	C	A	A	T	T	T	G	A	G	A	T	G	C	G	A	A
W180	1.75333	G	A	G	A	A	T	T	C	C	T	A	C	A	G	A	A	A	A	G	T	T	C	A	G	C	A	C	A	T	A	A	G	C	A	A	T	T	T	A	N	G	A	T	G	T	G	G	A
W181		G	A	G	A	A	T	T	C	C	T	A	C	A	G	A	A	A	A	G	T	T	C	A	G	C	A	C	A	T	A	A	G	C	A	A	T	T	T	G	A	G	A	T	G	C	G	A	A
W182	1.86	G	A	G	A	A	T	T	C	C	T	A	C	A	G	A	A	A	A	G	T	T	C	A	G	C	A	C	A	T	A	A	G	C	A	A	T	T	T	G	A	G	A	T	G	C	G	A	A
W183	2.36	G	A	G	A	A	T	T	C	C	T	A	C	A	G	A	A	A	A	G	T	T	C	A	G	C	A	C	A	T	A	A	G	C	A	A	T	T	T	A	N	G	A	T	G	C	G	G	A
W184		G	T	G	A	A	G	C	A	T	C	G	T	G	N	N	A	A	A	G	T	T	C	A	G	T	G	G	A	T	A	A	G	C	A	A	T	T	T	G	A	G	A	T	G	C	G	G	A
W185		C	T	A	G	G	G	C	A	T	C	G	T	G	A	G	T	G	C	A	C	A	T	G	G	T	G	G	G	C	G	A	A	T	C	G	C	A	A	G	G	A	G	A	A	T	G	G	C
W186		G	A	G	A	A	T	T	C	C	T	A	C	A	G	A	A	A	A	G	T	T	C	A	G	C	A	C	A	T	A	A	G	C	A	A	T	T	T	G	A	G	A	T	G	C	G	A	A
W187	7.99333	G	A	G	A	A	T	T	C	C	T	A	C	A	G	A	A	A	A	G	T	T	C	A	G	C	A	C	A	T	A	A	G	C	A	A	T	T	T	G	A	G	A	T	G	C	G	A	A
W188		G	A	G	A	A	T	T	C	C	T	A	C	A	G	A	A	A	A	G	T	T	C	A	G	C	A	C	A	T	A	A	G	C	A	A	T	T	T	G	A	G	A	T	G	C	G	A	A
W189	1.22	G	A	G	A	A	T	T	C	C	T	A	C	A	G	A	A	A	A	G	T	T	C	A	G	C	A	C	A	T	A	A	G	C	A	A	T	T	T	A	G	G	A	T	G	N	G	N	A
W190	6.36667	C	T	A	G	G	G	C	A	T	C	G	T	G	A	G	T	G	C	A	C	A	T	G	G	T	G	G	G	C	G	A	A	T	C	G	C	A	A	G	G	A	G	A	A	T	G	G	C
W191	1.8	G	A	G	A	A	T	T	C	C	T	A	C	A	G	A	A	A	A	G	T	T	C	A	G	C	A	C	A	T	A	A	G	C	A	A	T	T	T	A	N	G	A	T	G	C	G	G	A
W192	5.06667	G	A	G	A	A	T	T	C	C	T	A	C	A	G	A	A	A	A	G	T	T	C	A	G	C	A	C	A	T	A	A	G	C	A	A	T	T	T	A	G	G	A	T	G	C	G	G	A
W193	5	C	T	A	G	G	G	C	A	T	C	G	T	G	A	G	T	G	C	A	C	A	T	G	G	T	G	G	G	C	G	A	A	T	C	G	C	A	A	G	G	A	G	A	A	T	G	G	C
W194	1.13667	G	A	G	A	A	T	T	C	C	T	A	C	A	G	A	A	A	A	G	T	T	C	A	G	C	A	C	A	T	A	A	G	C	A	A	T	T	T	G	A	G	A	T	G	C	G	A	A
W195	6.1	G	A	G	A	A	T	T	C	C	T	A	C	A	G	A	A	A	A	G	T	T	C	A	G	C	A	C	A	T	A	A	G	C	A	A	T	T	T	G	A	G	A	T	G	C	G	A	A
W196	0.185	G	A	G	G	G	N	N	N	C	C	G	T	G	A	G	T	N	N	A	C	A	T	G	G	T	N	N	A	T	A	A	G	C	C	A	T	N	N	G	G	G	G	A	A	C	G	G	C
W197	6.1	G	A	G	A	A	T	T	C	C	T	A	C	A	G	A	A	A	A	G	T	T	C	A	G	C	A	C	A	T	A	A	G	C	A	A	T	T	T	G	A	G	A	T	G	C	G	A	A
W198	6.5	G	A	G	A	A	T	T	C	C	T	A	C	A	G	A	A	A	A	G	T	T	C	A	G	C	A	C	A	T	A	A	G	C	A	A	T	T	T	G	A	G	A	T	G	C	G	A	A
W199		G	A	G	A	A	T	T	C	C	T	A	C	A	G	A	A	A	A	G	T	T	C	A	G	C	A	C	A	T	A	A	G	C	A	A	T	T	T	G	A	G	A	T	G	C	G	A	A
W200	5.06667	G	A	G	A	A	T	T	C	C	T	A	C	A	G	A	A	A	A	G	T	T	C	A	G	C	A	C	A	T	A	A	G	C	A	A	T	T	T	G	A	G	A	T	G	C	G	A	A
W201	7.93333	G	A	G	A	A	T	T	C	C	T	A	C	A	G	A	A	A	A	G	T	T	C	A	G	C	A	C	A	T	A	A	G	C	A	A	T	T	T	G	A	G	A	T	G	C	G	A	A
W202	8.9	G	A	G	A	A	T	T	C	C	T	A	C	A	G	A	A	A	A	G	T	T	C	A	G	C	A	C	A	T	A	A	G	C	A	A	T	T	T	G	A	G	A	T	G	C	G	A	A
W203	32.65	C	T	A	G	G	G	C	A	T	C	G	T	G	A	G	T	G	C	A	C	A	T	G	G	T	G	G	G	C	G	A	A	T	C	G	C	A	A	G	G	A	G	A	A	T	G	G	C
W204	16.5	G	A	G	A	A	T	T	C	C	T	A	C	A	G	A	A	A	A	G	T	T	C	A	G	C	A	C	A	T	A	A	G	C	A	A	T	T	T	G	A	G	A	T	G	C	G	A	A
W205	6.46667	G	A	G	A	A	T	T	C	C	T	A	C	A	G	A	A	A	A	G	T	T	C	A	G	C	A	C	A	T	A	A	G	C	A	A	T	T	T	G	A	G	A	T	G	C	G	A	A
W206	5.1	G	A	G	A	A	T	T	C	C	T	A	C	A	G	A	A	A	A	G	T	T	C	A	G	C	A	C	A	T	A	A	G	C	A	A	T	T	T	G	A	G	A	T	G	C	G	A	A
W207	3.12167	C	T	A	G	G	G	C	A	T	C	G	T	G	A	G	T	G	C	A	C	A	T	G	G	T	G	G	G	C	G	A	A	T	C	G	C	A	A	G	G	A	G	A	A	T	G	G	C
W208	2.4	C	T	A	G	G	G	C	A	T	C	G	T	G	A	G	T	G	C	A	C	A	T	G	G	T	G	G	G	C	G	A	A	T	C	G	C	A	A	G	G	A	G	A	A	T	G	G	C
W209	4.53333	C	T	A	G	G	G	C	A	T	C	G	T	G	A	G	T	G	C	A	C	A	T	G	G	T	G	G	G	C	G	A	A	T	C	G	C	A	A	G	G	A	G	A	A	T	G	G	C
W210	3.59667	G	A	G	A	A	T	T	C	C	T	A	C	A	G	A	A	A	A	G	T	T	C	A	G	C	A	C	A	T	A	A	G	C	A	A	T	T	T	G	A	G	A	T	G	C	G	A	A
W211		G	A	G	A	A	T	T	C	C	T	A	C	A	G	A	A	A	A	G	T	T	C	A	G	C	A	C	A	T	A	A	G	C	A	A	T	T	T	G	A	G	A	T	G	C	G	A	A
W212	7.26	G	A	G	A	A	T	T	C	C	T	A	C	A	G	A	A	A	A	G	T	T	C	A	G	C	A	C	A	T	A	A	G	C	A	A	T	T	T	G	A	G	A	T	G	C	G	A	A
W213	14.8667	G	A	G	A	A	T	T	C	C	T	A	C	A	G	A	A	A	A	G	T	T	C	A	G	C	A	C	A	T	A	A	G	C	A	A	T	T	T	G	A	G	A	T	G	C	G	A	A
W214		G	A	A	A	A	T	T	C	T	T	A	C	A	G	A	A	A	A	G	T	T	T	A	A	C	A	C	A	T	A	C	G	C	A	A	T	T	T	G	G	G	G	T	G	T	A	G	A
W215	11.1	G	A	A	A	A	T	T	C	T	T	A	C	A	G	A	A	A	A	G	T	T	T	A	A	C	A	C	A	T	A	C	G	C	A	A	T	T	T	G	G	G	G	T	G	T	A	G	A
W216	5.6	G	A	G	A	A	T	T	C	C	T	A	C	A	G	A	A	A	A	G	T	T	C	A	G	C	A	C	A	T	A	A	G	C	A	A	T	T	T	G	A	G	A	T	G	C	G	A	A
W217	8.63333	G	A	G	A	A	T	T	C	C	T	A	C	A	G	A	A	A	A	G	T	T	C	A	G	C	A	C	A	T	A	A	G	C	A	A	T	T	T	G	A	G	A	T	G	C	G	A	A
W218	11.65	G	A	G	A	A	T	T	C	C	T	A	C	A	G	A	A	A	A	G	T	T	C	A	G	C	A	C	A	T	A	A	G	C	A	A	T	T	T	G	A	G	A	T	G	C	G	A	A
W219	2.97833	C	T	A	G	G	G	C	A	T	C	G	T	G	A	G	T	G	C	A	C	A	T	G	G	T	G	G	G	C	G	A	A	T	C	G	C	A	A	G	G	A	G	A	A	T	G	G	C
W220	10.4333	G	A	A	A	A	T	T	C	T	T	A	C	A	G	A	A	A	A	G	T	T	T	A	A	C	A	C	A	T	A	C	G	C	A	A	T	T	T	G	G	G	G	T	G	T	A	G	A
W221		G	A	G	A	A	T	T	C	C	T	A	C	A	G	A	A	A	A	G	T	T	C	A	G	C	A	C	A	T	A	A	G	C	A	A	T	T	T	G	A	G	A	T	G	C	G	A	A
W222		C	T	A	G	G	G	C	A	T	C	G	T	G	A	G	T	G	C	A	C	A	T	G	G	T	G	G	G	C	G	A	A	T	C	G	C	A	A	G	G	A	G	A	A	T	G	G	C
W223	8.56667	G	A	G	A	A	T	T	C	C	T	A	C	A	G	A	A	A	A	G	T	T	C	A	G	C	A	C	A	T	A	A	G	C	A	A	T	T	T	G	A	G	A	T	G	C	G	A	A
W224	1.44667	G	A	G	A	A	T	T	C	C	T	A	C	A	G	A	A	A	A	G	T	T	C	A	G	C	A	C	A	T	A	A	G	C	A	A	T	T	T	G	A	G	A	T	G	C	G	A	A
W225	8.95	C	T	A	G	G	G	C	A	T	C	G	T	G	A	G	T	G	C	A	C	A	T	G	G	T	G	G	G	C	G	A	A	T	C	G	C	A	A	G	G	A	G	A	A	T	G	G	C
W226	1.545	C	T	A	G	G	G	C	A	T	C	G	T	G	A	G	T	G	C	A	C	A	T	G	G	T	G	G	G	C	G	A	A	T	C	G	C	A	A	G	G	A	G	A	A	T	G	G	C
W227	6.83333	G	A	G	A	A	T	T	C	C	T	A	C	A	G	A	A	A	A	G	T	T	C	A	G	C	A	C	A	T	A	A	G	C	A	A	T	T	T	G	A	G	A	T	G	C	G	A	A
W228		G	A	G	A	A	T	T	C	C	T	A	C	A	G	A	A	A	A	G	T	T	C	A	G	C	A	C	A	T	A	A	G	C	A	A	T	T	T	G	A	G	A	T	G	C	G	A	A
W229	5.43333	G	A	G	A	A	T	T	C	C	T	A	C	A	G	A	A	A	A	G	T	T	C	A	G	C	A	C	A	T	A	A	G	C	A	A	T	T	T	G	A	G	A	T	G	C	G	A	A
W230	4.26667	G	A	G	A	A	T	T	C	C	T	A	C	A	G	A	A	A	A	G	T	T	C	A	G	C	A	C	A	T	A	A	G	C	A	A	T	T	T	G	A	G	A	T	G	C	G	A	A
W231	3.98333	G	A	G	A	A	T	T	C	C	T	A	C	A	G	A	A	A	A	G	T	T	C	A	G	C	A	C	A	T	A	A	G	C	A	A	T	T	T	G	A	G	A	T	G	C	G	A	A
W232	4.63	C	A	A	G	G	G	C	A	T	C	G	T	G	A	G	T	G	C	A	C	A	T	G	G	T	G	G	G	C	G	A	A	T	C	G	C	A	A	G	G	A	G	A	A	T	G	G	C
W233	1.425	G	A	G	A	A	T	T	C	C	T	A	C	A	G	A	A	A	A	G	T	T	C	A	G	C	A	C	A	T	A	A	G	C	A	A	T	T	T	G	A	G	A	T	G	C	G	A	A
W234	9	G	A	G	A	A	T	T	C	C	T	A	C	A	G	A	A	A	A	G	T	T	C	A	G	C	A	C	A	T	A	A	G	C	A	A	T	T	T	G	A	G	A	T	G	C	G	A	A
W235	3.15833	G	A	G	A	A	T	T	C	C	T	A	C	A	G	A	A	A	A	G	T	T	C	A	G	C	A	C	A	T	A	A	G	C	A	A	T	T	T	G	A	G	A	T	G	C	G	A	A
W236	8.9	C	T	A	G	G	G	C	A	T	C	G	T	G	A	G	T	G	C	A	C	A	T	G	G	T	G	G	G	C	G	A	A	T	C	G	C	A	A	G	G	A	G	A	A	T	G	G	C
W237	7.73333	G	A	G	A	A	T	T	C	C	T	A	C	A	G	A	A	A	A	G	T	T	C	A	G	C	A	C	A	T	A	A	G	C	A	A	T	T	T	G	A	G	A	T	G	C	G	A	A
W238	2.22333	G	A	G	A	A	G	C	A	T	C	G	T	G	N	N	A	A	A	G	T	T	C	A	G	C	A	C	A	C	G	A	G	C	A	A	T	T	T	G	A	G	A	T	G	C	G	A	A
W239		G	A	G	A	A	T	T	C	C	T	A	C	A	G	A	A	A	A	G	T	T	C	A	G	C	A	C	A	T	A	A	G	C	A	A	T	T	T	G	A	G	A	T	G	C	G	A	A
W240	1.62167	C	T	A	G	G	G	C	A	T	C	G	T	G	A	G	T	G	C	A	C	A	T	G	G	T	G	G	G	C	G	A	A	T	C	A	C	A	A	G	G	A	G	A	A	T	G	G	C
W241	2.33333	G	A	G	A	A	T	T	C	C	T	A	C	A	G	A	A	A	A	G	T	T	C	A	G	C	A	C	A	T	A	A	G	C	A	A	T	T	T	G	A	G	A	T	G	C	G	A	A
W242		G	A	G	A	A	T	T	C	C	T	A	C	A	G	A	A	A	A	G	T	T	C	A	G	C	A	C	A	T	A	A	G	C	A	A	T	T	T	N	A	G	A	T	G	C	G	G	A
W243	6.43333	C	T	A	G	G	G	C	A	T	C	G	T	G	A	G	T	G	C	A	C	A	T	G	G	T	G	G	G	C	G	A	A	T	C	G	C	A	A	G	G	A	G	A	A	T	G	G	C
W244	4.81667	C	T	A	G	G	G	C	A	T	C	G	T	G	A	G	T	G	C	A	C	A	T	G	G	T	G	G	G	C	G	A	A	T	C	G	C	A	A	G	G	A	G	A	A	T	G	G	C
W245		G	A	G	A	A	T	T	C	C	T	A	C	A	G	A	A	A	A	G	T	T	C	A	G	C	A	C	A	T	A	A	G	C	A	A	T	T	T	G	A	G	A	T	G	C	G	A	A
W246	22.5	G	A	G	A	A	T	T	C	C	T	A	C	A	G	A	A	A	A	G	T	T	C	A	G	C	A	C	A	T	A	A	G	C	A	A	T	T	T	G	A	G	A	T	G	C	G	A	A
W247	8.335	G	A	G	A	A	T	T	C	C	T	A	C	A	G	A	A	A	A	G	T	T	C	A	G	C	A	C	A	T	A	A	G	C	A	A	T	T	T	G	A	G	A	T	G	C	G	A	A
W248	8.015	G	A	G	A	A	T	T	C	T	C	G	T	G	G	A	A	A	A	G	T	T	C	A	G	C	A	C	A	C	G	A	A	T	A	A	T	T	T	G	A	N	A	T	G	C	G	A	A
W249	2.34333	C	T	A	G	G	G	C	A	T	C	G	T	G	A	G	T	G	C	A	C	A	T	G	G	T	G	G	G	C	G	A	A	T	C	G	C	A	A	G	G	A	G	A	A	T	G	G	C
W250		C	T	A	G	G	G	C	A	T	C	G	T	G	A	G	T	G	C	A	C	A	T	G	G	T	G	G	G	C	G	A	A	T	C	G	C	A	A	G	G	A	G	A	A	T	G	G	C
W251	8.935	C	T	A	G	G	G	C	A	T	C	G	T	G	A	G	T	G	C	A	C	A	T	G	G	T	G	G	G	C	G	A	A	T	C	G	C	A	A	G	G	A	G	A	A	T	G	G	C
W252		C	T	A	G	G	G	C	A	T	C	G	T	G	A	G	T	G	C	A	C	A	T	G	G	T	G	G	G	C	G	A	A	T	C	G	C	A	A	G	G	A	G	A	A	T	G	G	C
W253	10.2667	C	T	A	G	G	G	C	A	T	C	G	T	G	A	G	T	G	C	A	C	A	T	G	G	T	G	G	G	C	G	A	A	T	C	G	C	A	A	G	G	A	G	A	A	T	G	G	C
W254	5.65	C	T	A	G	G	G	C	A	T	C	G	T	G	A	G	T	G	C	A	C	A	T	G	G	T	G	G	G	C	G	A	A	T	C	G	C	A	A	G	G	A	G	A	A	T	G	G	C
W255	7.46667	C	T	A	G	G	G	C	A	T	C	G	T	G	A	G	T	G	C	A	C	A	T	G	G	T	G	G	G	C	G	A	A	T	C	G	C	A	A	G	G	A	G	A	A	T	G	G	C
W256	10.5667	G	A	G	A	A	T	T	C	C	T	A	C	A	G	A	A	A	A	G	T	T	C	A	G	C	A	C	A	T	A	A	G	C	A	A	T	T	T	A	N	G	A	T	G	C	G	G	A
W257	9.5	C	T	A	G	G	G	C	A	T	C	G	T	G	A	G	T	G	C	A	C	A	T	G	G	T	G	G	G	C	G	A	A	T	C	G	C	A	A	G	G	A	G	A	A	T	G	G	C
W258	7.1	G	A	G	A	A	T	T	C	C	T	A	C	A	G	A	A	A	A	G	T	T	C	A	G	C	A	C	A	T	A	A	G	C	A	A	T	T	T	A	N	G	A	T	G	C	G	G	A
W259	4.575	C	T	A	G	G	G	C	A	T	C	G	T	G	A	G	T	G	C	A	C	A	T	G	G	T	G	G	G	C	G	A	A	T	C	G	C	A	A	G	G	A	G	A	A	T	G	G	C
W260		C	T	A	G	G	G	C	A	T	C	G	T	G	A	G	T	G	C	A	C	A	T	G	G	T	G	G	G	C	G	A	A	T	C	G	C	A	A	G	G	A	G	A	A	T	G	G	C
W261	2.35	G	A	A	G	G	T	T	C	T	T	A	C	A	G	A	A	A	A	G	N	A	T	G	G	T	A	C	A	T	A	C	G	C	A	A	T	T	T	G	G	G	G	T	G	T	A	G	A
W262	2.75333	G	A	G	A	A	T	T	C	C	T	A	C	A	G	A	A	A	A	G	T	T	C	A	G	C	A	C	A	T	A	A	G	C	A	A	T	T	T	G	A	G	A	T	G	C	G	A	A
W263	10.4	G	A	G	G	G	T	T	C	C	T	A	C	A	G	A	A	A	A	G	T	T	C	A	G	C	A	C	A	T	A	A	G	C	A	A	T	T	T	G	A	G	A	T	G	C	G	A	A
W264	2.29	G	A	G	A	A	T	T	C	C	T	A	C	A	G	A	A	A	A	G	T	T	C	A	G	C	A	C	A	T	A	A	G	C	A	A	T	T	T	G	A	G	A	T	G	C	G	A	A
W265		G	A	G	A	A	T	T	C	C	T	A	C	A	G	A	A	A	A	G	T	T	C	A	G	C	A	C	A	T	A	A	G	C	A	A	T	T	T	G	A	G	A	T	G	C	G	A	A
W266		G	A	G	A	A	T	T	C	C	T	A	C	A	G	A	A	A	A	G	T	T	C	A	G	C	A	C	A	T	A	A	G	C	A	A	T	T	T	G	A	G	A	T	G	C	G	A	A
W267	1.67833	G	A	G	A	A	G	C	A	T	C	A	C	A	G	A	A	A	A	G	T	T	C	A	G	C	A	C	A	T	A	A	G	C	A	A	T	T	T	G	A	G	A	T	G	C	G	A	A
W268	1.275	G	A	G	A	A	T	T	C	C	T	A	C	A	G	A	A	A	A	G	T	T	C	A	G	C	A	C	A	T	A	A	G	C	A	A	T	T	T	G	A	G	A	T	G	C	G	A	A
W269	3.265	C	T	A	G	G	G	C	A	T	C	G	T	G	A	G	T	G	C	A	C	A	T	G	G	T	G	G	G	C	G	A	A	T	C	G	C	A	A	G	G	A	G	A	A	T	G	G	C
W270	1.83667	G	A	G	A	A	T	T	C	C	T	A	C	A	G	A	A	A	A	G	T	T	C	A	G	C	A	C	A	T	A	A	G	C	A	A	T	T	T	G	A	G	A	T	G	C	G	A	A
W271		G	A	G	A	A	T	T	C	C	T	A	C	A	G	A	A	A	A	G	T	T	C	A	G	C	A	C	A	T	A	A	G	C	A	A	T	T	T	G	A	G	A	T	G	C	G	A	A
W272	13.5333	G	A	G	G	G	T	T	C	C	T	A	C	A	G	A	A	A	A	G	T	T	C	A	G	C	A	C	A	T	A	A	G	C	A	A	T	T	T	G	A	G	A	T	G	C	G	A	A
W273	3.98333	C	T	A	G	G	G	C	A	T	C	G	T	G	A	G	T	G	C	A	C	A	T	G	G	T	G	G	G	C	G	A	A	T	C	G	C	A	A	G	G	A	G	A	A	T	G	G	C
W274		G	A	G	A	A	T	T	C	C	T	A	C	A	G	A	A	A	A	G	T	T	C	A	G	C	A	C	A	T	A	A	G	C	A	A	T	T	T	G	A	G	A	T	G	C	G	A	A
W275	6.3	C	T	A	G	G	G	C	A	T	C	G	T	G	A	G	T	G	C	A	C	A	T	G	G	T	G	G	G	C	G	A	A	T	C	G	C	A	A	G	G	A	G	A	A	T	G	G	C
W276		G	A	G	A	A	T	T	C	C	T	A	C	A	G	A	A	A	A	G	T	T	C	A	G	C	A	C	A	T	A	A	G	C	A	A	T	T	T	G	A	G	A	T	G	C	G	A	A
W277		G	A	A	A	A	T	T	C	T	T	A	C	A	G	A	A	A	A	G	T	T	T	A	A	C	A	C	A	T	A	C	G	C	A	A	T	T	T	G	G	G	G	T	G	T	A	G	A
W278	8.61667	G	A	A	A	A	T	T	C	T	T	A	C	A	G	A	A	A	A	G	T	T	T	A	A	C	A	C	A	T	A	C	G	C	A	A	T	T	T	G	G	G	G	T	G	T	A	G	A
W279	5.35	G	A	A	A	A	T	T	C	T	T	A	C	A	G	A	A	A	A	G	T	T	T	A	A	C	A	C	A	T	A	C	G	C	A	A	T	T	T	G	G	G	G	T	G	T	A	G	A
W280	17.7167	G	A	A	A	A	T	T	C	T	T	A	C	A	G	A	A	A	A	G	T	T	T	A	A	C	A	C	A	T	A	C	G	C	A	A	T	T	T	G	G	G	G	T	G	T	A	G	A
W281		C	T	A	G	G	G	C	A	T	C	G	T	G	A	G	T	G	C	A	C	A	T	G	G	T	G	G	G	C	G	A	A	T	C	G	C	A	A	G	G	A	G	A	A	T	G	G	C
W282	11.05	G	A	G	A	A	T	T	C	C	T	A	C	A	G	A	A	A	A	G	T	T	C	A	G	C	A	C	A	T	A	A	G	C	A	A	T	T	T	G	A	G	A	T	G	C	G	A	A
W283		C	T	A	G	G	G	C	A	T	C	G	T	G	A	G	T	G	C	A	C	A	T	G	G	T	G	G	G	C	G	A	A	T	C	G	C	A	A	G	G	A	G	A	A	T	G	G	C
W284	3.25	C	T	A	G	G	G	C	A	T	C	G	T	G	A	G	T	G	C	A	C	A	T	G	G	T	G	G	G	C	G	A	A	T	C	G	C	A	A	G	G	A	G	A	A	T	G	G	C
W285	3.85	C	T	A	G	G	G	C	A	T	C	G	T	G	A	G	T	G	C	A	C	A	T	G	G	T	G	G	G	C	G	A	A	T	C	G	C	A	A	G	G	A	G	A	A	T	G	G	C
W286		G	A	A	A	A	T	T	C	T	T	A	C	A	G	A	A	A	A	G	T	T	T	A	A	C	A	C	A	T	A	C	G	C	A	A	T	T	T	G	G	G	G	T	G	T	A	G	A
W287		G	A	A	A	A	T	T	C	T	T	A	C	A	G	A	A	A	A	G	T	T	T	A	A	C	A	C	A	T	A	C	G	C	A	A	T	T	T	G	G	G	G	T	G	T	A	G	A
W288	3.85	C	T	A	G	G	G	C	A	T	C	G	T	G	A	G	T	G	C	A	C	A	T	G	G	T	G	G	G	C	G	A	A	T	C	G	C	A	A	G	G	A	G	A	A	T	G	G	C
W289		G	A	G	A	A	T	T	C	C	T	A	C	A	G	A	A	A	A	G	T	T	C	A	G	C	A	C	A	T	A	A	G	C	A	A	T	T	T	G	A	G	A	T	G	C	G	A	A
W290	4.55	C	T	A	G	G	G	C	A	T	C	G	T	G	A	G	T	G	C	A	C	A	T	G	G	T	G	G	G	C	G	A	A	T	C	G	C	A	A	G	G	A	G	A	A	T	G	G	C
W291	8.5	G	A	G	A	A	T	T	C	C	T	A	C	A	G	A	A	A	A	G	T	T	C	A	G	C	A	C	A	T	A	A	G	C	A	A	T	T	T	G	A	G	A	T	G	C	G	A	A
W292		G	A	A	A	A	T	T	C	T	T	A	C	A	G	A	A	A	A	G	T	T	T	A	A	C	A	C	A	T	A	C	G	C	A	A	T	T	T	G	G	G	G	T	G	T	A	G	A
W293		G	A	G	A	A	T	T	C	C	T	A	C	A	G	A	A	A	A	G	T	T	C	A	G	C	A	C	A	T	A	A	G	C	A	A	T	T	T	G	A	G	A	T	G	C	G	A	A
W294	7.46667	C	T	A	G	G	G	C	A	T	C	G	T	G	A	G	T	G	C	A	C	A	T	G	G	T	G	G	G	C	G	A	A	T	C	G	C	A	A	G	G	A	G	A	A	T	G	G	C
W295	3.9	G	A	G	A	A	T	T	C	C	T	A	C	A	G	A	A	A	A	G	T	T	C	A	G	C	A	C	A	T	A	A	G	C	A	A	T	T	T	A	N	G	A	T	G	C	G	G	A
W296		G	A	A	A	A	T	T	C	T	T	A	C	A	G	A	A	A	A	G	T	T	T	A	A	C	A	C	A	T	A	C	G	C	A	A	T	T	T	G	G	G	G	T	G	T	A	G	A
W297		G	A	A	A	A	T	T	C	T	T	A	C	A	G	A	A	A	A	G	T	T	T	A	A	C	A	C	A	T	A	C	G	C	A	A	T	T	T	G	G	G	G	T	G	T	A	G	A
W298		G	A	G	A	A	T	T	C	C	T	A	C	A	G	A	A	A	A	G	T	T	C	A	G	C	A	C	A	T	A	A	G	C	A	A	T	T	T	G	A	G	A	T	G	C	G	A	A
W299		G	A	G	A	A	T	T	C	C	T	A	C	A	G	A	A	A	A	G	T	T	C	A	G	C	A	C	A	T	A	A	G	C	A	A	T	T	T	G	A	G	A	T	G	C	G	A	A
W300	4.7	C	T	A	G	G	G	C	A	T	C	G	T	G	A	G	T	G	C	A	C	A	T	G	G	T	G	G	G	C	G	A	A	T	C	G	C	A	A	G	G	A	G	A	A	T	G	G	C
W301	11.4167	G	A	G	A	A	T	T	C	C	T	A	C	A	G	A	A	A	A	G	T	T	C	A	G	C	A	C	A	T	A	A	G	C	A	A	T	T	T	A	N	G	A	T	G	C	G	G	A
W302		C	T	A	G	G	G	C	A	T	C	G	T	G	A	G	T	G	C	A	C	A	T	G	G	T	G	G	G	C	G	A	A	T	C	G	C	A	A	G	G	A	G	A	A	T	G	G	C
W303	7.9	C	T	A	G	G	G	C	A	T	C	G	T	G	A	G	T	G	C	A	C	A	T	G	G	T	G	G	G	C	G	A	A	T	C	G	C	A	A	G	G	A	G	A	A	T	G	G	C
W304		C	T	A	G	G	G	C	A	T	C	G	T	G	A	G	T	G	C	A	C	A	T	G	G	T	G	G	G	C	G	A	A	T	C	G	C	A	A	G	G	A	G	A	A	T	G	G	C
W305	0.285	C	T	A	G	G	G	C	A	T	C	G	T	G	A	G	T	G	C	A	C	A	T	G	G	T	G	G	G	C	G	A	A	T	C	G	C	A	A	G	G	A	G	A	A	T	G	G	C
W306	6.13333	G	A	G	A	A	T	T	C	C	T	A	C	A	G	A	A	A	A	G	T	T	C	A	G	C	A	C	A	T	A	A	G	C	A	A	T	T	T	A	N	G	A	T	G	C	G	G	A
W307	4.66667	G	A	G	A	A	T	T	C	C	T	A	C	A	G	A	A	A	A	G	T	T	C	A	G	C	A	C	A	T	A	A	G	C	A	A	T	T	T	A	N	G	A	T	G	C	G	G	A
W308	6.7	G	A	G	A	A	T	T	C	C	T	A	C	A	G	A	A	A	A	G	T	T	C	A	G	C	A	C	A	T	A	A	G	C	A	A	T	T	T	G	A	G	A	T	G	C	G	A	A
W309	9.1	G	A	G	A	A	T	T	C	C	T	A	C	A	G	A	A	A	A	G	T	T	C	A	G	C	A	C	A	T	A	A	G	C	A	A	T	T	T	G	A	G	A	T	G	C	G	A	A
W310	1.57333	G	A	G	A	A	T	T	C	C	T	A	C	A	G	A	A	A	A	G	T	T	C	A	G	C	A	C	A	T	A	A	G	C	A	A	T	T	T	G	A	G	A	T	G	C	G	A	A
W311	3.15	G	A	G	A	A	T	T	C	C	T	A	C	A	G	A	A	A	A	G	T	T	C	A	G	C	A	C	A	T	A	A	G	C	A	A	T	T	T	G	A	G	A	T	G	C	G	A	A
W312	5.7	G	A	G	A	A	T	T	C	C	T	A	C	A	G	A	A	A	A	G	T	T	C	A	G	C	A	C	A	T	A	A	G	C	A	A	T	T	T	G	N	G	A	T	G	C	G	G	A
W313	4.31667	G	A	G	A	A	T	T	C	C	T	A	C	A	G	A	A	A	A	G	T	T	C	A	G	C	A	C	A	T	A	A	G	C	A	A	T	T	T	G	A	G	A	T	G	C	G	A	A
W314	2.02667	G	A	G	A	A	T	T	C	C	T	A	C	A	G	A	A	A	A	G	T	T	C	A	G	C	A	C	A	T	A	A	G	C	A	A	T	T	T	G	A	G	A	T	G	C	G	A	A
W315	7.86667	G	A	G	A	A	T	T	C	C	T	A	C	A	G	A	A	A	A	G	T	T	C	A	G	C	A	C	A	T	A	A	G	C	A	A	T	T	T	A	N	G	A	T	G	C	G	G	A
W316		G	A	G	A	A	T	T	C	C	T	A	C	A	G	A	A	A	A	G	T	T	C	A	G	C	A	C	A	T	A	A	G	C	A	A	T	T	T	G	G	A	A	T	G	C	G	A	A
W317	5.4	G	A	G	A	A	T	T	C	C	T	A	C	A	G	A	A	A	A	G	T	T	C	A	G	C	A	C	A	T	A	A	G	C	A	A	T	T	T	A	N	G	A	T	G	C	G	G	A
W318	2.03833	G	A	G	A	A	T	T	C	C	T	A	C	A	G	A	A	A	A	G	T	T	C	A	G	C	A	C	A	T	A	A	G	C	A	A	T	T	T	G	A	G	A	T	G	C	G	A	A
W319		C	T	A	G	G	G	C	A	T	C	G	T	G	A	G	T	G	C	A	C	A	T	G	G	T	G	G	G	C	G	A	A	T	C	G	C	A	A	G	G	A	G	A	A	T	G	G	C
W320	5.21833	G	A	G	A	A	T	T	C	C	T	A	C	A	G	A	A	A	A	G	T	T	C	A	G	C	A	C	A	T	A	A	G	C	A	A	T	T	T	N	N	G	A	T	G	T	G	G	A
W321	19.75	C	T	A	G	G	G	C	A	T	C	G	T	G	A	G	T	G	C	A	C	A	T	G	G	T	G	G	G	C	G	A	A	T	C	G	C	A	A	G	G	A	G	A	A	T	G	G	C
W322	2.43	G	A	G	A	A	T	T	C	C	T	A	C	A	G	A	A	A	A	G	T	T	C	A	G	C	A	C	A	T	A	A	G	C	A	A	T	T	T	G	A	G	A	T	G	C	G	A	A
W323	8.98333	G	A	A	A	A	T	T	C	T	T	A	C	A	G	A	A	A	A	G	T	T	T	A	A	C	A	C	A	T	A	C	G	C	A	A	T	T	T	G	G	G	G	T	G	T	A	G	A
W324	10.15	C	T	A	G	G	G	C	A	T	C	G	T	G	A	G	T	G	C	A	C	A	T	G	G	T	G	G	G	C	G	A	A	T	C	G	C	A	A	G	G	A	G	A	A	T	G	G	C
W325	5.03333	C	T	A	G	G	G	C	A	T	C	G	T	G	A	G	T	G	C	A	C	A	T	G	G	T	G	G	G	C	G	A	A	T	C	G	C	A	A	G	G	A	G	A	A	T	G	G	C
W326		C	T	A	G	G	G	C	A	T	C	G	T	G	A	G	T	G	C	A	C	A	T	G	G	T	G	G	G	C	G	A	A	T	C	G	C	A	A	G	G	A	G	A	A	T	G	G	C
W327	3.80667	C	T	A	G	G	G	C	A	T	C	G	T	G	A	G	T	G	C	A	C	A	T	G	G	T	G	G	G	C	G	A	A	T	C	G	C	A	A	G	G	A	G	A	A	T	G	G	C
W328		C	T	A	G	G	G	C	A	T	C	G	T	G	A	G	T	G	C	A	C	A	T	G	G	T	G	G	G	C	G	A	A	T	C	G	C	A	A	G	G	A	G	A	A	T	G	G	C
W329		C	T	A	G	G	G	C	A	T	C	G	T	G	A	G	T	G	C	A	C	A	T	G	G	T	G	G	G	C	G	A	A	T	C	G	C	A	A	G	G	A	G	A	A	T	G	G	C
W330	9.3	G	A	G	A	A	T	T	C	C	T	A	C	A	G	A	A	A	A	G	T	T	C	A	G	C	A	C	A	T	A	A	G	C	A	A	T	T	T	A	N	G	A	T	G	C	G	G	A
	Average
Hap1	4.9139			G
Hap2	6.60891			A
[truncated: 95 more columns]
