# Supplementary material for: Genetic control of the root system in rice under normal and drought stress conditions by genome-wide association study
Source: PLoS Genet. 2017 Jul 7;13(7):e1006889. doi: 10.1371/journal.pgen.1006889 (PMC5521850; doi:10.1371/journal.pgen.1006889)
Supplement: S9 Table — (XLSX) [file pgen.1006889.s022.xlsx]

## Sheet: S9 Table
S9 Table. Genotype of IR64 type 1-bp deletion in DRO1 in 529 accessions
INDEL ID	vf0916307323(G,I)
Chromosome	chr09
Start Position	16307323
End Position	16307324
Reference Sequence	A
Alternative Sequence	-
C001(Sadu-cho)	A
C002(Dom Sufid)	A
C003(Gerdeh)	A
C004(Li-Jiang-Xin-Tuan-Hei-Gu )	A
C005(AZUCENA)	A
C006(Shan-Huang Zhan-2-1 )	A
C007(Shan-Huang Zhan-2-2 )	A
C008(Swarna)	A
C009(MOROBEREKAN)	A
C010(CYPRESS)	A
C011(MILYANG 23)	A
C012(Tainong67)	A
C013(N 22)	A
C014(M202)	A
C015(Dular)	A
C016(Laoguangtou83)	A
C017(AnnongwangengB-1)	A
C018(AnnongwangengB-2)	A
C019(Aijiaonante)	A
C020(Guangluai-4-1)	A
C021(xiangaizao10)	A
C022(JinnanteB)	A
C023(Funingzipi)	Unknown
C024(zhenshan97B-1)	A
C025(Qingsiai16B)	A
C026(Weiguo)	A
C027(Dianrui409B)	A
C028(Liaogeng287)	A
C029(Huhui628)	A
C030(88B-1)	A
C031(88B-2)	A
C032(Longhuamaohu)	A
C033(Lucaihao)	Unknown
C034(Zhonglouyihao1)	A
C035(Yelicanghua)	A
C036(Shufeng101)	A
C037(Chengduai3hao)	A
C038(Sankecui)	A
C039(Gongju73)	A
C040(Jiabala)	A
C041(Taishannuo)	A
C042(Guichao2hao)	A
C043(Huke3hao)	A
C044(Teqingxuanhui)	Unknown
C045(Huangsiguizhan)	A
C046(Xiangwanxian3hao)	A
C047(Hanmadao-2)	A
C048(Zaoshunonghu6)	A
C049(Jinyou1hao)	A
C050(Chengnongshuijing)	A
C051(PeiC122)	A
C052(Guihuahuang)	A
C053(Momi)	A
C054(Xiushui115)	A
C055(Sanbaili)	A
C056(Jindao1hao)	A
C057(Dandongludao)	A
C058(Liusha1hao)	A
C059(Bawangbian1)	A
C060(Dongtingwanxian)	A
C061(Yangdao2hao)	A
C062(WH62)	A
C063(Geng87-304)	A
C064(Sugeng2hao)	A
C065(Hongwan1hao)	A
C066(Liushizao)	A
C067(Muxiqiu)	A
C068(Taizhongxianxuan2)	A
C069(Dangyu5hao)	A
C070(Youmangzaogeng)	A
C071(Laohuzhong)	A
C072(Nantehao)	A
C073(Esiniu)	A
C074(cunsanli)	A
C075(Huangkezaonian)	A
C076(Benbanggu-1)	A
C077(Benbanggu-2)	A
C078(Qitoubaigu)	A
C079(Muguanuo-1)	A
C080(Hanmadao-1)	A
C081(Heidu4)	A
C082(Gaoyangdiandao)	A
C083(chikenuo)	A
C084(Haobuka)	A
C085(Shanjiugu)	A
C086(Fanhaopi)	A
C087(Lixingeng)	A
C088(Nangaogu-2)	A
C089(Tieganwu)	A
C090(Sanlicun)	A
C091(Meihuanuo-1)	A
C092(Meihuanuo-2)	A
C093(Xiangnuo-2)	A
C094(Menjiagao1)	A
C095(Xiaohonggu)	A
C096(Jinxibai-1)	A
C097(Jinbaoyin)	A
C098(Hongainuo)	A
C099(WH099)	A
C100(WH100)	A
C101(Babaili)	A
C102(Qiyuexian)	A
C103(Yuyannuo-1)	A
C104(Mamagu-1)	A
C105(WH105)	A
C106(Hongkezhenuo)	A
C107(Mowanggunei-2)	A
C108(Mamagu-2)	A
C109(WH109)	A
C110(Xianggu)	A
C111(Ximaxian)	A
C112(Jinnante43B)	A
C113(Xiangzaoxian7hao)	A
C114(80B)	A
C115(WH115)	A
C116(LimingB)	A
C117(Jiangnongzao1hao)	A
C118(Gu154)	A
C119(Ninghui21)	A
C120(Shuiyuan300li)	A
C121(XiangaiB)	A
C122(Aituogu151)	A
C123(Taidongludao)	A
C124(menjiading2)	A
C125(Jiefangxian)	A
C127(Baikehualuo)	A
C128(Liuyezhan)	A
C129(Aihechi)	A
C130(Xiangnuo-1)	A
C131(Xuanenchangtan)	A
C132(Jinzhinuo)	A
C133(Muguanuo-2)	A
C134(Wuzidui)	A
C135(Xibaizhan)	A
C136(Zegu)	A
C137(Cungunuo)	A
C138(Lengshuigu)	A
C139(WH139)	A
C140(Wuzuhonggu)	A
C141(Nangaogu-1)	A
C142(Mowanggunei-1)	A
C143(Qitougu)	A
C144(Huangpinuo)	A
C145(Zhenshan97B)	A
C146(Nipponbare)	A
C147(Minghui63)	A
C148(9311)	A
C149(Zhonghua11)	A
C150(Balilla)	A
C151(Nanjing11)	Unknown
C152(2428)	A
C153(IRAT109)	A
C154(Heigeng2hao)	A
C155(Erjiunan1hao)	A
C156(ChaoyangyihaoB)	A
C157(L301B)	A
C158(Guangluai15)	A
C159(ZhuzhenB)	A
C160(Baoxie-7B)	A
C161(Gzhenshan97B)	A
C162(Nanxiongzaoyou)	A
C163(Zaoshuxianghei)	A
C164(IR661-1)	A
C165(Nanjing11-2)	A
C166(Gui630)	A
C167(76--1)	A
C168(Xugunuo)	A
C169(Taizhongzailai1)	A
C170(Xiangwanxian1hao)	A
C171(Xingguo)	A
C172(Zhonghua8hao)	A
C173(Aimakang)	A
C174(JWR221)	A
C175(Zhengxian232)	Unknown
C176(Chenwan3hao)	A
C177(Maguzi)	A
C178(Aimi)	A
C179(Haobayong1)	A
C180(Wanlixian)	A
C181(Feidongtangdao)	A
C182(Hengxianliangchun)	A
C183(Leihuozhan)	A
C184(Baikezaohe)	A
C185(Haomake(K))	A
C186(Sanbangqishiluo)	A
C187(Niankenuo)	A
C188(Yangkenuo)	A
C189(Putaohuang)	A
C190(Xiangdao)	A
C191(Younian)	A
C192(Wukezhan)	A
C193(Zhongnong4hao)	A
C194(Minbeiwanxian)	A
C195(Hongmisandan)	Unknown
C196(Yuyannuo-2)	A
C197(Maweinian)	A
C198(Zinuo)	A
C199(Beizinuo)	A
C200(Biwusheng)	A
C201(Yizhixiang)	A
C202(Xiaobaimi)	A
C203(Zaoxian240)	A
W001(Mayang Khang)	A
W002(E B Gopher)	A
W003(C 5560)	A
W004(Quinimpol)	A
W005(TAICHU MOCHI 59)	A
W006(WC 2811)	A
W007(Criollo Chivacoa 2)	A
W008(Secano do Brazil)	A
W009(BERLIN)	A
W010(Sel. No. 388)	A
W011(SHIMIZU MOCHI)	A
W012(KRASNODARSKIJ 424)	A
W013(Pergonil 15)	A
W014(Red Khosha Cerma)	A
W015(Safut Khosha)	A
W016(NORIN 11)	A
W017(R 75)	Unknown
W018(UZ ROSZ M38)	A
W019(H57-3-1)	A
W020(IARI 6626)	A
W021(Khao Luang)	A
W022(C 8429)	A
W023(Warrangal Culture 1252)	A
W024(Padi Pohon Batu)	Unknown
W025(NC 1/536)	Unknown
W026(Won Son Zo No. 11)	A
W027(Chacareiro Uruguay)	A
W028(Doble Carolina)	A
W029(Ai Chueh Ta Pai Ku)	A
W030(Thang 10)	A
W031(Sipirasikkam)	A
W032(TJ)	Unknown
W033(PD 46)	A
W034(PATNAI 6)	A
W035(K8C-263-3)	A
W036(Chun 118-33)	A
W037(Manga Kely 694)	A
W038(BLUE STICK)	A
W039(Nam Dawk Mai)	A
W040(INIAP 7)	A
W041(Onu B)	A
W042(Red)	A
W043(Dichroa Alef Uslkij)	A
W044(BKN 6987-68-14)	A
W045(KUBANETS 508)	A
W046(IR 9660-48-1-1-2)	A
W047(Jumli dhan)	A
W048(N-2703)	A
W049(PHUDUGEY)	A
W050(Ak Tokhum)	A
W051(RP2151-173-1-8)	A
W052(HB-6-2)	A
W053(GPNO 1106)	A
W054(Toga)	A
W055(Ragasu)	A
W056(Tamanishiki)	A
W057(Grassy)	A
W058(Kao Chio Lin Chou)	A
W059(Niwahutaw Mochi)	A
W060(Somewake)	A
W061(Ardito)	A
W062(NANTON NO. 131)	A
W063(Vary Tarva Osla)	A
W064(CSORNUJ)	A
W065(R 67)	A
W066(IR 238)	A
W067(Mitak)	A
W068(Gazan)	A
W069(99216)	A
W070(Shui Ya Jien)	A
W071(AKP 4)	A
W072(SORNAVARI)	A
W073(IR 2061-214-2-3)	A
W074(TAINUNG 45)	A
W075(Sapundali Local)	A
W076(Tauli)	A
W077(79)	A
W078(B805D-MR-16-8-3)	A
W079(A 152)	A
W080(UZ ROS 59)	A
W081(Gasym Hany)	A
W082(Celiaj)	A
W083(CNTLR80076-44-1-1-1)	A
W084(IR 58614-B-B-8-2)	A
W085(KECHENGNUO NO. 4)	A
W086(4484)	A
W087(YOU-I B)	A
W088(CHUNJIANGZAO NO. 1)	A
W089(Egyptian Wild Type)	A
W090(C.B. II)	A
W091(Gallawa)	A
W092(Karayal)	A
W093(Srav Prapay)	A
W094(Nang Bang Bentre)	A
W095(DJ 24)	A
W096(DJ 102)	A
W097(Santhi 990)	A
W098(UZ ROS 7-13)	A
W099(SL 22-620)	A
W100(Spin Mere)	A
W101(AMANE)	A
W102(Padi Tarab Arab)	A
W103(P 35)	A
W104(CAROLINO 164)	A
W105(HKG 98)	A
W106(Daudzai Field Mix)	A
W107(JP 5)	A
W108(Hi Muke)	A
W109(WIR 911)	A
W110(Lua Chua Chan)	A
W111(Sereno)	A
W112(ARC 10633)	A
W113(Simpor)	A
W114(Heo Trang)	A
W115(THAVALU)	A
W116(WC 10253)	A
W117(KRASNODARSKIJ 3352)	A
W118(EMBRAPA 1200)	A
W119(WAB462-10-3-1)	Unknown
W120(Bombilla)	A
W121(TCHAMPA)	A
W122(BHIM DHAN)	Unknown
W123(WC 3532)	A
W124(Kin Shan Zim)	A
W125(Yong Chal Byo)	A
W126(Pan Ju)	A
W127(Buphopa)	A
W128(TAINO 38)	A
W129(2)	A
W130(LUSITANO)	A
W131(IARI 6621)	A
W132(Hsin Hsing Pai Ku)	A
W133(TD 70)	A
W134(Dara)	A
W135(Shimla Early)	A
W136(LA PLATA GENA F.A.)	A
W137(CM1, HAIPONG)	A
W138(4595)	A
W139(A 5)	A
W140(Ittikulama)	A
W141(DNJ 179)	Unknown
W142(DNJ 121)	A
W143(Jyanak)	A
W144(Ao Chiu 2 Hao)	A
W145(GUYANE 1)	A
W146(10340)	A
W147(BR11)	A
W148(BR24)	A
W149(93072)	A
W150(108S)	A
W151(C418)	A
W152(CDR22)	A
W153(Chenghui448)	A
W154(Fengaizhan)	A
W155(Gang46B)	A
W156(Gumei2hao)	A
W157(Huajingxian74)	A
W158(M3122)	A
W159(R644)	A
W160(Shennong265)	A
W161(Y134)	A
W162(Yuanjing7)	A
W163(Yuexiangzhan)	A
W164(Zaoxian14)	A
W165(Zhong413)	A
W166(Zhongyouzao81)	A
W167(Zihui100)	A
W168(Bg90-2)	A
W169(IR72)	A
W170(PR106)	A
W171(TKM9)	A
W172(Amo13 (Sana))	A
W173(Khazar)	A
W174(Gayabyeo)	A
W175(Iksan438)	A
W176(Milyang23)	A
W177(MR185)	A
W178(Manawthukha)	A
W179(Shwe Thwe Yin Hyv)	A
W180(Bg300)	A
W181(Bg94-1)	A
W182(CR203)	A
W183(OM997)	A
W184(PSB RC 28)	A
W185(PSB RC 66)	A
W186(TEQING)	A
W187(IR68552-55-3-2)	A
W188(IR66897B)	A
W189(IR58025B)	A
W191(Pusa (Basmatil))	A
W192(ASD16)	A
W193(Dianjing)	A
W194(F6)	A
W195(452)	A
W197(Ai-Zi-DAO)	A
W198(Babaomi)	A
W199(Diantun502)	Unknown
W200(Heiheaihui)	A
W201(Jiangxisimiao)	A
W202(Laohudao)	A
W203(Linjintangdao)	A
W204(Mengguandamagu)	A
W205(Pengshantieganzhan)	A
W206(Wumanggaonuo)	A
W207(Yunguang8hao)	A
W208(Zhongchao123)	A
W209(Gizal159)	A
W210(Khao Daeng)	A
W211(Basmati370)	Unknown
W212(Bhavani)	A
W213(IR50)	A
W214(Jhona349)	A
W215(Karnal Local)	A
W216(Type3)	A
W217(IRAT352)	A
W218(TB154E-TB-2)	A
W219(Domsiah)	Unknown
W220(Tarommolai1)	A
W221(MR77 (seberang))	A
W222(IR6)	A
W223(At354)	A
W224(BG304)	A
W225(Lemont)	A
W226(M401)	A
W227(OM1706)	A
W228(OM1723)	A
W229(X21)	A
W230(X22)	-
W231(X23)	A
W233(C70)	A
W234(Q5)	A
W235(Suiyangnian)	A
W236(Pokhreli)	A
W237(Govnd)	A
W238(UPR191-66)	A
W239(ASD18)	A
W240(TGMS29)	A
W241(Phalguna)	A
W242(Ajaya)	A
W243(Dodda)	A
W244(Palung 2)	A
W245(TKM6)	A
W246(RUSTYLATE/ÖÐ413)	A
W247(Yenfangghu)	A
W248(Heimichut)	A
W249(Teksichut)	A
W250(Eiko)	A
W251(RUBIO)	A
W252(SADRI RICE 1)	A
W253(Sereendan Kuning)	A
W254(SAI-BUI-BAO)	A
W255(ZIRI)	A
W256(Dacca6)	A
W257(Latisai1)	A
W258(Amareles)	A
W259(Up15)	A
W260(Uz-Rosz 275)	A
W261(Ginga)	A
W262(Bintapan)	A
W263(SADAJIRA-19-303)	A
W264(CHOROFA)	A
W265(La110)	A
W266(Yunjiang35)	A
W267(Yunhui72)	A
W268(Wudadaozhong)	A
W269(IR65600-27-1-2-2)	A
W270(Yetuozai)	A
W271(P59279)	A
W272(Tsao wan ching)	A
W273(Anambae ndanggalasi)	A
W274(Er chiu ching)	Unknown
W275(Heen goda wee)	A
W276(Pathma wee)	A
W277(Lakkhi kajal)	A
W278(Moisdol)	Unknown
W279(Jabor sail)	A
W280(Sada solay)	A
W281(Sholay)	A
W282(Ma ba you zhan)	A
W283(Daegujo)	A
W284(Paikasa)	A
W285(Uwi)	A
W286(Garia)	A
W287(AUS 449)	A
W288(Dourado Precoce)	A
W289(IR 661-1-140-3-117)	A
W290(Aichi Asahi)	A
W291(IR 2071-625-1-252)	A
W292(Khoia boro)	A
W293(IR 8)	A
W294(LABELLE)	A
W295(LEBONNET)	A
W296(AUS 371)	A
W297(AUS 373)	A
W298(IR 36)	A
W299(JAYA)	A
W300(NEW BONNET)	A
W301(IR 64)	-
W302(KUNTLAN)	A
W303(British Honduras Creole)	A
W304(CPSLO 17)	A
W305(AKITAKOMACHI)	A
W306(BASMATI 385)	A
W307(AGNO (PSBRC28))	A
W308(PSBRC82)	Unknown
W309(NSICRC122)	A
W310(BRRI DHAN 29)	A
W311(PR 116)	A
W312(CIGEULIS)	A
W313(OM 2517)	A
W314(BRRI DHAN 28)	A
W315(CIBOGO)	A
W316(NEDA)	A
W317(CIHERANG)	A
W318(Qiuqianbai)	A
W319(Guangkexiangnuo)	A
W320(Wenxiangnuo)	A
W321(Laozaogu)	A
W322(Lengshuinuo)	A
W323(Feienuo2)	A
W324(Zimangfeie)	A
W325(Guantuibaihe)	A
W326(Haolvguangnian)	A
W327(JinghuB)	A
W328(Sibeitichao6)	A
W329(GPNO 5055)	A
W330(ASWINA 330)	A
