# Supplementary material for: Genetic control of the root system in rice under normal and drought stress conditions by genome-wide association study
Source: PLoS Genet. 2017 Jul 7;13(7):e1006889. doi: 10.1371/journal.pgen.1006889 (PMC5521850; doi:10.1371/journal.pgen.1006889)
Supplement: S10 Table — The expression in root was regarded as "high" when its Cy3 signal intensity in root tissue in the RiceXPro database was higher than 10,000, otherwise it was regarded as "normal". (XLS) [file pgen.1006889.s023.xls]

## Sheet: S10 Table
S10 Table. List of 28 candidate genes in the association loci selected by bioinformatic analysis
Trait	Chr	SNP	P value	LOC	Expression in root (RiceXPRO)	Drought response (CREP)	Annotation
MRLN	4	405932502	1.48e-07	LOC_Os04g11040	High	Down	Expressed protein
DLRN	8	827748053	2.24e-07	LOC_Os08g44220	High	Down	GLTP domain containing protein
MRLD	1	140415038	3.55e-07	LOC_Os01g69970	High	Down	WD domain,G-beta repeat domain containing protein
	2	225407440	5.83e-08	LOC_Os02g42440	High	Down	GRAM domain-containing protein
DLRD	1	130233950	4.32e-07	LOC_Os01g52550	High	Down	ABC transporter, ATP-binding protein
	2	225407440	2.37e-08	LOC_Os02g42440	High	Down	GRAM domain-containing protein
MRLR	1	123206395	1.59e-07	LOC_Os01g40870	High	Down	aldehyde dehydrogenase
	4	402398397	2.41e-07	LOC_Os04g05030	High	Down	serine-rich 25 kDa antigen protein
	8	805094938	1.17e-09	LOC_Os08g08970	High	Down	cupin domain containing protein
	9	910742760	1.39e-08	LOC_Os09g17600	High	Down	membrane protein
RVDN	3	310215730	1.27e-10	LOC_Os03g18130	High	Up	asparagine synthetase
	8	808038106	2.13e-08	LOC_Os08g13350	High	Down	expressed protein
	10	1013822350	1.32e-10	LOC_Os10g26670	High	Up	expressed protein
RVTN	10	1012528484	1.31e-08	LOC_Os10g24690	High	Up	expressed protein
DVRN	3	319795470	3.56e-08	LOC_Os03g35600	High	Down	serine/threonine-protein kinase receptor precursor
	6	613665799	4.72e-07	LOC_Os06g23440	High	Up	eukaryotic translation initiation factor 1A
	12	1202807577	3.39e-09	LOC_Os12g05920	High	Down	ZOS12-01-C2H2 zinc finger protein
RVSD	11	1123171855	3.02e-07	LOC_Os11g39650	High	Down	WD domain,G-beta repeat domain containing protein
RVDD	5	506084458	3.42e-09	LOC_Os05g10940	High	Up	metal cation transporter
	9	906242647	9.26e-08	LOC_Os09g11230	High	Down	Ser/Thr protein phosphatase family protein
	12	1213233910	1.33e-07	LOC_Os12g23280	High	Down	heavy metal-associated domain containing protein
RWSN	5	506084551	1.37e-07	LOC_Os05g10940	High	Up	metal cation transporter
	6	630042920	1.5e-07	LOC_Os06g49490	High	Down	ZOS6-10-C2H2 zinc finger protein
	10	1012464969	5.87e-10	LOC_Os10g24020	Normal	Down	conserved hypothetical protein
RWDN	10	1018504944	9.93e-11	LOC_Os10g34700	High	Down	expressed protein
RWTN	5	506044691	2.85e-07	LOC_Os05g10940	High	Up	metal cation transporter
	6	630042920	4.8e-09	LOC_Os06g49490	High	Down	ZOS6-10-C2H2 zinc finger protein
	9	914580595	3.96e-09	LOC_Os09g24570	Normal	Down	growth regulator related protein
	10	1012464969	1e-08	LOC_Os10g24020	Normal	Down	conserved hypothetical protein
DWRN	3	316724584	7.21e-07	LOC_Os03g29240	High	Up	PDI,thioredoxin like protein
RWDD	7	719126548	3.63e-10	LOC_Os07g32010	High	Up	UDP-glucoronosyl/glucosyl transferase domain containing protein
RWTD	1	128815868	1.18e-08	LOC_Os01g50030	High	Up	CPuORF25,conserved peptide uORF-containing transcript
	2	207602415	5.19e-08	LOC_Os02g14090	High	Down	berberine and berberine like domain containing protein
	7	719126548	1.62e-07	LOC_Os07g32010	High	Up	UDP-glucoronosyl/glucosyl transferase domain containing protein
