# Supplementary material for: Genetic control of the root system in rice under normal and drought stress conditions by genome-wide association study
Source: PLoS Genet. 2017 Jul 7;13(7):e1006889. doi: 10.1371/journal.pgen.1006889 (PMC5521850; doi:10.1371/journal.pgen.1006889)
Supplement: S11 Table — (XLS) [file pgen.1006889.s024.xls]

## Sheet: S11 Table
S11 Table. Primers utilized in this study
Prime Name	Sequence 5'-3'	Note
Nal1-COM-pro-F	ACAgaattcCTCTCGTAACCCTAACTAACCCAG	the underlined sequences is site of EcoRI
Nal1-COM-pro-R	CACggtaccTCGTCCGAAGGCTTCATTGT	the underlined sequences is site of KpnI
Nal1-COM-CDS-F	ACAggtaccTTTCGGCATTCGTTATCTACCTG	the underlined sequences is site of KpnI
Nal1-COM-CDS-R	CACggtaccACCTAACATCCTACAAGGGGCTG	the underlined sequences is site of KpnI
Nal1-COM-geno-F	TCTCCCCTCCAGATTCCCAG
Nal1-COM-geno-R	CAGCTTTGCAGGCCTCCTCT
Nal1-OX-F	TTACGAACGATAGCCGGTACCTTTCGGCATTCGTTATCTACCTG	the underlined sequence is jadaptor for Gibson assembly principle
Nal1-OX-R	TCTAGAGGATCCCCGGGTACTTGCCAAAGCCATTCAAGCT	the underlined sequence is adaptor for Gibson assembly principle
Nal1-RNAi-F	GGGGACAAGTTTGTACAAAAAAGCAGGCTGAACTGAAGGGGAGGAGGCA	the underlined sequence is adaptor for gateway system
Nal1-RNAi-R	GGGGACCACTTTGTACAAGAAAGCTGGGTACCTAACATCCTA CAAGGGGCTG	the underlined sequence is adaptor for gateway system
Nal1-qRT-F	TGCACAATGCTGTAGGTTGGA
Nal1-qRT-R	GGTACTTTGGGTGCAATTGTGA
OsJAZ1-qRT-F	CAGCAGGTTGGTGAGCAAAG
OsJAZ1-qRT-R	TCCATCCCTGATGCTTCCAT
Ubi-qRT-F	AACCAGCTGAGGCCCAAGA
Ubi-qRT-R	ACGATTGATTTAACCAGTCCATGA
